# Supplementary material for: Structural basis for effector protein recognition by the Dot/Icm Type IVB coupling protein complex
Source: Nat Commun. 2020 May 26;11:2623. doi: 10.1038/s41467-020-16397-0 (PMC7251119; doi:10.1038/s41467-020-16397-0)
Supplement: Supplementary file 4 — Source Data [file 41467_2020_16397_MOESM4_ESM.xlsx]

## Sheet: figure 2c
bait	LcSWA						LcSWA						LcSWA(I153E)
prey	VpdB(11-590)						VpdB(11-590;F476E)						VpdB
	time (s)	5 μM	2 μM	1 μM	0.5 μM		time (s)	5 μM	2 μM	1 μM	0.5 μM		time (s)	5 μM	2 μM	1 μM	0.5 μM
	150	0.0854267	0.0795967	0.07222	0.0768333		150	0.024	0.009	-0.007	-0.016		150	0.024	0.009	-0.007	0.001
	150.2	0.08046	0.0778733	0.0664567	0.0686233		150.2	0.024	0.01	-0.006	-0.016		150.2	0.024	0.01	-0.006	0
	150.4	0.0797633	0.0730167	0.0644433	0.0651333		150.4	0.024	0.01	-0.005	-0.016		150.4	0.024	0.01	-0.005	-0.006
	150.6	0.0758533	0.0714833	0.0614833	0.0603933		150.6	0.024	0.01	-0.004	-0.017		150.6	0.024	0.01	-0.004	-0.003
	150.8	0.07053	0.06844	0.0579967	0.0569767		150.8	0.024	0.01	-0.003	-0.017		150.8	0.024	0.01	-0.003	-0.006
	151	0.0677433	0.0663233	0.0551367	0.0529133		151	0.023	0.011	-0.002	-0.017		151	0.023	0.011	-0.002	-0.005
	151.2	0.06508	0.06375	0.0523867	0.0501367		151.2	0.023	0.011	-0.001	-0.018		151.2	0.023	0.011	-0.001	-0.006
	151.4	0.0619133	0.06185	0.0498967	0.04825		151.4	0.022	0.011	0	-0.018		151.4	0.022	0.011	0	-0.005
	151.6	0.05904	0.0602733	0.04793	0.04607		151.6	0.021	0.011	0.001	-0.019		151.6	0.021	0.011	0.001	-0.007
	151.8	0.05767	0.0588767	0.04565	0.0432633		151.8	0.02	0.012	0.001	-0.019		151.8	0.02	0.012	0.001	-0.007
	152	0.05525	0.0559633	0.0439933	0.0414333		152	0.02	0.012	0.001	-0.019		152	0.02	0.012	0.001	-0.008
	152.2	0.05326	0.0537167	0.0426667	0.0391733		152.2	0.019	0.012	0.001	-0.019		152.2	0.019	0.012	0.001	-0.007
	152.4	0.0512533	0.0518867	0.0404767	0.03668		152.4	0.018	0.012	0.001	-0.019		152.4	0.018	0.012	0.001	-0.007
	152.6	0.0500867	0.0502633	0.03787	0.0348167		152.6	0.018	0.012	0.001	-0.019		152.6	0.018	0.012	0.001	-0.006
	152.8	0.0477567	0.04757	0.03742	0.0337633		152.8	0.017	0.011	0.001	-0.019		152.8	0.017	0.011	0.001	-0.006
	153	0.0458633	0.0465067	0.0353367	0.0318033		153	0.016	0.011	0.001	-0.019		153	0.016	0.011	0.001	-0.006
	153.2	0.0442667	0.04539	0.0338733	0.02996		153.2	0.015	0.01	0	-0.019		153.2	0.015	0.01	0	-0.005
	153.4	0.0425733	0.04424	0.03283	0.02802		153.4	0.015	0.01	0	-0.019		153.4	0.015	0.01	0	-0.005
	153.6	0.0402933	0.0420933	0.0316633	0.02601		153.6	0.014	0.01	0	-0.019		153.6	0.014	0.01	0	-0.006
	153.8	0.03832	0.04156	0.0296967	0.0240367		153.8	0.014	0.01	-0.001	-0.019		153.8	0.014	0.01	-0.001	-0.006
	154	0.0372933	0.04046	0.0281967	0.0230033		154	0.014	0.01	-0.001	-0.019		154	0.014	0.01	-0.001	-0.005
	154.2	0.0357167	0.0391333	0.02601	0.02192		154.2	0.013	0.01	-0.001	-0.019		154.2	0.013	0.01	-0.001	-0.004
	154.4	0.0335033	0.0376533	0.02499	0.02015		154.4	0.013	0.01	-0.001	-0.019		154.4	0.013	0.01	-0.001	-0.005
	154.6	0.0324133	0.0364967	0.0238633	0.0185833		154.6	0.013	0.01	-0.001	-0.018		154.6	0.013	0.01	-0.001	-0.003
	154.8	0.0313433	0.0351633	0.0219067	0.01741		154.8	0.013	0.01	-0.001	-0.018		154.8	0.013	0.01	-0.001	-0.004
	155	0.0296067	0.0342167	0.02103	0.0151667		155	0.013	0.01	-0.001	-0.018		155	0.013	0.01	-0.001	-0.004
	155.2	0.02789	0.0327633	0.0203733	0.01319		155.2	0.012	0.01	-0.002	-0.017		155.2	0.012	0.01	-0.002	-0.006
	155.4	0.02722	0.0316067	0.0182667	0.01229		155.4	0.012	0.01	-0.001	-0.017		155.4	0.012	0.01	-0.001	-0.005
	155.6	0.0255333	0.0299833	0.0164367	0.0113367		155.6	0.011	0.009	-0.002	-0.017		155.6	0.011	0.009	-0.002	-0.005
	155.8	0.0243867	0.02853	0.01553	0.01024		155.8	0.011	0.009	-0.002	-0.016		155.8	0.011	0.009	-0.002	-0.005
	156	0.0233267	0.0275033	0.0134067	0.00939		156	0.011	0.009	-0.001	-0.016		156	0.011	0.009	-0.001	-0.004
	156.2	0.0219733	0.02636	0.0118733	0.00844667		156.2	0.011	0.009	-0.001	-0.015		156.2	0.011	0.009	-0.001	-0.006
	156.4	0.02063	0.02554	0.0113467	0.00703333		156.4	0.011	0.009	-0.001	-0.015		156.4	0.011	0.009	-0.001	-0.003
	156.6	0.0197	0.025	0.0105533	0.00566667		156.6	0.01	0.009	0	-0.014		156.6	0.01	0.009	0	-0.005
	156.8	0.0183567	0.02388	0.00941	0.00438667		156.8	0.01	0.009	0	-0.014		156.8	0.01	0.009	0	-0.005
	157	0.0165133	0.0223233	0.00856	0.00281333		157	0.01	0.009	0	-0.014		157	0.01	0.009	0	-0.006
	157.2	0.01578	0.0220433	0.00800667	0.0018		157.2	0.01	0.009	0	-0.013		157.2	0.01	0.009	0	-0.005
	157.4	0.0152533	0.0195867	0.00640667	0.00033		157.4	0.01	0.009	0	-0.013		157.4	0.01	0.009	0	-0.008
	157.6	0.0145033	0.0183967	0.00538333	-0.00121667		157.6	0.01	0.009	0	-0.013		157.6	0.01	0.009	0	-0.007
	157.8	0.0132167	0.01739	0.00458333	-0.00242667		157.8	0.009	0.009	0	-0.012		157.8	0.009	0.009	0	-0.007
	158	0.0127767	0.0164333	0.0042	-0.00383333		158	0.009	0.009	0	-0.012		158	0.009	0.009	0	-0.006
	158.2	0.01206	0.0149667	0.00285333	-0.00553667		158.2	0.009	0.009	0	-0.012		158.2	0.009	0.009	0	-0.006
	158.4	0.0105933	0.0144933	0.00258	-0.00621333		158.4	0.009	0.009	0	-0.012		158.4	0.009	0.009	0	-0.005
	158.6	0.00928	0.0136	0.00115667	-0.00697		158.6	0.009	0.009	0	-0.012		158.6	0.009	0.009	0	-0.005
	158.8	0.00803667	0.0129267	-9.66667e-05	-0.00826333		158.8	0.009	0.009	0	-0.011		158.8	0.009	0.009	0	-0.004
	159	0.00697667	0.0118967	-0.000956667	-0.00919333		159	0.009	0.009	0	-0.011		159	0.009	0.009	0	-0.005
	159.2	0.00641667	0.0108867	-0.00248333	-0.00920333		159.2	0.009	0.009	0.001	-0.011		159.2	0.009	0.009	0.001	-0.007
	159.4	0.00517	0.0103433	-0.00354667	-0.01018		159.4	0.009	0.009	0.001	-0.011		159.4	0.009	0.009	0.001	-0.006
	159.6	0.00417333	0.00925333	-0.00416333	-0.0109433		159.6	0.009	0.01	0.001	-0.011		159.6	0.009	0.01	0.001	-0.008
	159.8	0.00369667	0.00914333	-0.00473	-0.0119167		159.8	0.01	0.01	0.001	-0.011		159.8	0.01	0.01	0.001	-0.009
	160	0.00281333	0.00768	-0.00594	-0.01257		160	0.01	0.01	0.002	-0.011		160	0.01	0.01	0.002	-0.01
	160.2	0.00175667	0.00729333	-0.00636667	-0.0141033		160.2	0.01	0.01	0.002	-0.011		160.2	0.01	0.01	0.002	-0.009
	160.4	0.00108667	0.00646333	-0.00694667	-0.01502		160.4	0.01	0.01	0.002	-0.011		160.4	0.01	0.01	0.002	-0.009
	160.6	0.000396667	0.00569	-0.00842667	-0.0159867		160.6	0.01	0.009	0.002	-0.011		160.6	0.01	0.009	0.002	-0.008
	160.8	-0.00117667	0.00458667	-0.00855667	-0.0166933		160.8	0.009	0.009	0.001	-0.011		160.8	0.009	0.009	0.001	-0.006
	161	-0.00189667	0.00357667	-0.00998667	-0.0175233		161	0.009	0.008	0.001	-0.011		161	0.009	0.008	0.001	-0.005
	161.2	-0.00352333	0.00207333	-0.0110767	-0.0182		161.2	0.008	0.007	0	-0.011		161.2	0.008	0.007	0	-0.004
	161.4	-0.00463667	0.000883333	-0.0122733	-0.0193867		161.4	0.008	0.006	-0.001	-0.01		161.4	0.008	0.006	-0.001	-0.005
	161.6	-0.00568667	-0.0001	-0.0117633	-0.0204467		161.6	0.007	0.006	-0.001	-0.01		161.6	0.007	0.006	-0.001	-0.004
	161.8	-0.00575333	-0.00158333	-0.0142933	-0.0220233		161.8	0.007	0.005	-0.002	-0.01		161.8	0.007	0.005	-0.002	-0.003
	162	-0.00680667	-0.00202333	-0.0143533	-0.0230567		162	0.007	0.005	-0.002	-0.009		162	0.007	0.005	-0.002	-0.002
	162.2	-0.00747333	-0.00316667	-0.0149533	-0.02422		162.2	0.006	0.005	-0.002	-0.009		162.2	0.006	0.005	-0.002	-0.003
	162.4	-0.00852667	-0.00330667	-0.01629	-0.0245967		162.4	0.006	0.005	-0.002	-0.009		162.4	0.006	0.005	-0.002	-0.002
	162.6	-0.00897333	-0.00470333	-0.01726	-0.02549		162.6	0.006	0.005	-0.002	-0.009		162.6	0.006	0.005	-0.002	-0.003
	162.8	-0.0104567	-0.00468667	-0.01753	-0.0259		162.8	0.006	0.005	-0.001	-0.008		162.8	0.006	0.005	-0.001	-0.004
	163	-0.0115867	-0.00491333	-0.01855	-0.02648		163	0.006	0.005	-0.001	-0.008		163	0.006	0.005	-0.001	-0.008
	163.2	-0.0124433	-0.00487333	-0.0190367	-0.02657		163.2	0.006	0.006	-0.001	-0.008		163.2	0.006	0.006	-0.001	-0.007
	163.4	-0.01243	-0.00644	-0.01951	-0.02771		163.4	0.006	0.006	0	-0.008		163.4	0.006	0.006	0	-0.007
	163.6	-0.0136733	-0.00648333	-0.0205033	-0.0281767		163.6	0.006	0.006	0	-0.008		163.6	0.006	0.006	0	-0.006
	163.8	-0.01394	-0.00757667	-0.0208	-0.0287167		163.8	0.005	0.006	0	-0.008		163.8	0.005	0.006	0	-0.007
	164	-0.0139433	-0.00851667	-0.02157	-0.0295967		164	0.005	0.006	0	-0.008		164	0.005	0.006	0	-0.005
	164.2	-0.0138167	-0.00898667	-0.0227033	-0.03078		164.2	0.005	0.006	-0.001	-0.008		164.2	0.005	0.006	-0.001	-0.004
	164.4	-0.01482	-0.00905	-0.02305	-0.03101		164.4	0.004	0.006	-0.001	-0.008		164.4	0.004	0.006	-0.001	-0.005
	164.6	-0.0153033	-0.00957333	-0.0244833	-0.0319933		164.6	0.004	0.005	-0.001	-0.007		164.6	0.004	0.005	-0.001	-0.004
	164.8	-0.01615	-0.0104433	-0.0248833	-0.03213		164.8	0.004	0.005	-0.001	-0.007		164.8	0.004	0.005	-0.001	-0.003
	165	-0.0170633	-0.0113633	-0.0254667	-0.03268		165	0.004	0.005	-0.001	-0.007		165	0.004	0.005	-0.001	-0.002
	165.2	-0.01818	-0.0129267	-0.0260367	-0.0333967		165.2	0.004	0.004	-0.002	-0.006		165.2	0.004	0.004	-0.002	-0.003
	165.4	-0.01953	-0.0142233	-0.0277167	-0.0346533		165.4	0.004	0.004	-0.001	-0.006		165.4	0.004	0.004	-0.001	-0.004
	165.6	-0.0200333	-0.0152133	-0.0277633	-0.03485		165.6	0.004	0.004	-0.001	-0.006		165.6	0.004	0.004	-0.001	-0.006
	165.8	-0.0204533	-0.0158133	-0.0287667	-0.0360067		165.8	0.004	0.005	-0.001	-0.006		165.8	0.004	0.005	-0.001	-0.007
	166	-0.0207067	-0.0166033	-0.0289933	-0.03691		166	0.005	0.005	-0.001	-0.005		166	0.005	0.005	-0.001	-0.007
	166.2	-0.0217433	-0.0164167	-0.0298667	-0.0373267		166.2	0.005	0.005	-0.001	-0.005		166.2	0.005	0.005	-0.001	-0.007
	166.4	-0.0214267	-0.01722	-0.0301133	-0.0378833		166.4	0.005	0.005	0	-0.005		166.4	0.005	0.005	0	-0.006
	166.6	-0.0227933	-0.0178067	-0.03084	-0.03884		166.6	0.005	0.006	0	-0.005		166.6	0.005	0.006	0	-0.005
	166.8	-0.02338	-0.01778	-0.03137	-0.0392067		166.8	0.006	0.006	0	-0.005		166.8	0.006	0.006	0	-0.005
	167	-0.0240833	-0.0185433	-0.03251	-0.0400367		167	0.006	0.006	0	-0.005		167	0.006	0.006	0	-0.005
	167.2	-0.0250033	-0.0192033	-0.03289	-0.0402167		167.2	0.006	0.006	0	-0.005		167.2	0.006	0.006	0	-0.006
	167.4	-0.02582	-0.01915	-0.0335533	-0.04107		167.4	0.006	0.007	0	-0.005		167.4	0.006	0.007	0	-0.005
	167.6	-0.0259167	-0.0197533	-0.0340067	-0.0411333		167.6	0.006	0.007	0	-0.005		167.6	0.006	0.007	0	-0.006
	167.8	-0.02658	-0.02113	-0.0347467	-0.0419967		167.8	0.005	0.007	0	-0.005		167.8	0.005	0.007	0	-0.005
	168	-0.0275833	-0.02161	-0.0357467	-0.0424933		168	0.005	0.007	0	-0.005		168	0.005	0.007	0	-0.006
	168.2	-0.0275433	-0.02223	-0.0365733	-0.0439833		168.2	0.005	0.007	0	-0.005		168.2	0.005	0.007	0	-0.007
	168.4	-0.0285667	-0.0235867	-0.0371033	-0.0449733		168.4	0.004	0.007	0.001	-0.005		168.4	0.004	0.007	0.001	-0.008
	168.6	-0.02886	-0.02408	-0.03771	-0.0454267		168.6	0.004	0.006	0.001	-0.005		168.6	0.004	0.006	0.001	-0.007
	168.8	-0.0291133	-0.0250333	-0.03895	-0.0466967		168.8	0.004	0.006	0.001	-0.005		168.8	0.004	0.006	0.001	-0.006
	169	-0.0301033	-0.0256	-0.0390133	-0.0468933		169	0.003	0.005	0.001	-0.005		169	0.003	0.005	0.001	-0.008
	169.2	-0.0300967	-0.02579	-0.0398067	-0.04794		169.2	0.003	0.004	0.001	-0.005		169.2	0.003	0.004	0.001	-0.007
	169.4	-0.0302267	-0.02599	-0.0399067	-0.0477667		169.4	0.002	0.004	0.001	-0.005		169.4	0.002	0.004	0.001	-0.006
	169.6	-0.0312333	-0.02652	-0.0405567	-0.0495		169.6	0.002	0.003	0	-0.005		169.6	0.002	0.003	0	-0.006
	169.8	-0.0323233	-0.0261867	-0.0410833	-0.0500333		169.8	0.002	0.003	0	-0.005		169.8	0.002	0.003	0	-0.006
	170	-0.0324767	-0.0268967	-0.04193	-0.05127		170	0.002	0.002	0	-0.005		170	0.002	0.002	0	-0.004
	170.2	-0.0336	-0.0278867	-0.04212	-0.0516233		170.2	0.002	0.002	0	-0.005		170.2	0.002	0.002	0	-0.004
	170.4	-0.03438	-0.02811	-0.04348	-0.05245		170.4	0.002	0.002	0	-0.005		170.4	0.002	0.002	0	-0.004
	170.6	-0.0350067	-0.02883	-0.0447067	-0.05277		170.6	0.002	0.002	-0.001	-0.004		170.6	0.002	0.002	-0.001	-0.005
	170.8	-0.0356467	-0.0296467	-0.0449467	-0.05276		170.8	0.002	0.002	0	-0.004		170.8	0.002	0.002	0	-0.006
	171	-0.0365533	-0.0306533	-0.0456067	-0.05305		171	0.003	0.002	0	-0.004		171	0.003	0.002	0	-0.005
	171.2	-0.0374933	-0.0316267	-0.0466	-0.0527		171.2	0.003	0.002	0	-0.004		171.2	0.003	0.002	0	-0.005
	171.4	-0.0381633	-0.0324133	-0.04727	-0.0534		171.4	0.003	0.002	0	-0.004		171.4	0.003	0.002	0	-0.006
	171.6	-0.0384467	-0.03271	-0.04707	-0.0533767		171.6	0.003	0.003	0	-0.003		171.6	0.003	0.003	0	-0.005
	171.8	-0.03928	-0.03387	-0.04722	-0.0539667		171.8	0.003	0.003	0	-0.003		171.8	0.003	0.003	0	-0.007
	172	-0.03952	-0.0344333	-0.0480133	-0.0541633		172	0.003	0.003	0	-0.003		172	0.003	0.003	0	-0.007
	172.2	-0.0397367	-0.0346033	-0.04822	-0.05464		172.2	0.003	0.003	0	-0.003		172.2	0.003	0.003	0	-0.006
	172.4	-0.0405	-0.0353467	-0.04855	-0.0552733		172.4	0.003	0.003	0	-0.003		172.4	0.003	0.003	0	-0.005
	172.6	-0.0413767	-0.0361533	-0.0494067	-0.05635		172.6	0.003	0.003	0	-0.002		172.6	0.003	0.003	0	-0.004
	172.8	-0.04124	-0.0359467	-0.0497967	-0.0566967		172.8	0.003	0.003	0	-0.002		172.8	0.003	0.003	0	-0.003
	173	-0.0418033	-0.0360033	-0.0497267	-0.0576233		173	0.002	0.003	0	-0.002		173	0.002	0.003	0	-0.004
	173.2	-0.0421033	-0.03612	-0.0504133	-0.0585833		173.2	0.002	0.003	0	-0.002		173.2	0.002	0.003	0	-0.006
	173.4	-0.0420667	-0.0365933	-0.0503733	-0.0596633		173.4	0.002	0.003	0	-0.002		173.4	0.002	0.003	0	-0.006
	173.6	-0.0418333	-0.0373167	-0.05062	-0.0601067		173.6	0.002	0.002	-0.001	-0.002		173.6	0.002	0.002	-0.001	-0.008
	173.8	-0.04219	-0.0380433	-0.05183	-0.06091		173.8	0.002	0.002	-0.001	-0.003		173.8	0.002	0.002	-0.001	-0.007
	174	-0.0423133	-0.0377267	-0.0524967	-0.0614733		174	0.001	0.002	-0.001	-0.003		174	0.001	0.002	-0.001	-0.005
	174.2	-0.04298	-0.03809	-0.0527167	-0.0622533		174.2	0.001	0.002	-0.001	-0.003		174.2	0.001	0.002	-0.001	-0.004
	174.4	-0.04381	-0.03897	-0.0538367	-0.0620333		174.4	0.001	0.002	-0.001	-0.003		174.4	0.001	0.002	-0.001	-0.004
	174.6	-0.04481	-0.0392267	-0.0547167	-0.06287		174.6	0.001	0.001	-0.001	-0.003		174.6	0.001	0.001	-0.001	-0.004
	174.8	-0.0452667	-0.03979	-0.0551133	-0.0637233		174.8	0.001	0.001	-0.001	-0.003		174.8	0.001	0.001	-0.001	-0.004
	175	-0.04635	-0.04138	-0.0556633	-0.0640933		175	0.001	0.001	-0.001	-0.003		175	0.001	0.001	-0.001	-0.003
	175.2	-0.0462067	-0.0428067	-0.05633	-0.0639733		175.2	0.001	0.001	-0.001	-0.003		175.2	0.001	0.001	-0.001	-0.003
	175.4	-0.0471133	-0.04329	-0.0568933	-0.0646733		175.4	0.001	0.001	-0.001	-0.003		175.4	0.001	0.001	-0.001	-0.005
	175.6	-0.04726	-0.0438867	-0.0571533	-0.0642233		175.6	0.001	0.001	-0.001	-0.003		175.6	0.001	0.001	-0.001	-0.006
	175.8	-0.0485467	-0.0446867	-0.0573667	-0.06403		175.8	0.001	0.001	-0.001	-0.002		175.8	0.001	0.001	-0.001	-0.006
	176	-0.0490967	-0.0449567	-0.05772	-0.0640367		176	0.001	0.001	0	-0.002		176	0.001	0.001	0	-0.007
	176.2	-0.0500933	-0.0454967	-0.0579767	-0.0650167		176.2	0.001	0.001	0	-0.002		176.2	0.001	0.001	0	-0.008
	176.4	-0.05048	-0.0456733	-0.0579033	-0.06532		176.4	0.001	0.001	0	-0.001		176.4	0.001	0.001	0	-0.007
	176.6	-0.0512533	-0.0460833	-0.05822	-0.0668533		176.6	0.001	0.001	0	-0.001		176.6	0.001	0.001	0	-0.005
	176.8	-0.0513133	-0.0464633	-0.0591467	-0.0675833		176.8	0.001	0.001	0.001	-0.001		176.8	0.001	0.001	0.001	-0.006
	177	-0.0513533	-0.0469567	-0.05994	-0.0684667		177	0.001	0.001	0.001	0		177	0.001	0.001	0.001	-0.006
	177.2	-0.0516433	-0.04695	-0.06047	-0.06872		177.2	0.001	0.001	0.001	0		177.2	0.001	0.001	0.001	-0.005
	177.4	-0.0515733	-0.0475633	-0.06159	-0.0692267		177.4	0	0	0	0		177.4	0	0	0	-0.006
	177.6	-0.0523167	-0.04812	-0.0624233	-0.0691733		177.6	0	0	0	0		177.6	0	0	0	-0.006
	177.8	-0.05195	-0.0481667	-0.0626733	-0.0697		177.8	0	0	0	0		177.8	0	0	0	-0.006
	178	-0.05308	-0.0487767	-0.0626333	-0.07066		178	0	-0.001	0	0		178	0	-0.001	0	-0.006
	178.2	-0.0538033	-0.0487533	-0.0630567	-0.0712167		178.2	0	-0.001	0	0		178.2	0	-0.001	0	-0.005
	178.4	-0.0548867	-0.0490967	-0.0634833	-0.0718233		178.4	-0.001	-0.001	0	0		178.4	-0.001	-0.001	0	-0.006
	178.6	-0.05499	-0.0497	-0.0640033	-0.07167		178.6	-0.001	-0.001	0	0		178.6	-0.001	-0.001	0	-0.005
	178.8	-0.0567333	-0.05031	-0.06473	-0.0724267		178.8	0	0	0	0		178.8	0	0	0	-0.004
	179	-0.05653	-0.0502533	-0.0656167	-0.0724567		179	0	0	0	0		179	0	0	0	-0.005
	179.2	-0.0570067	-0.05173	-0.0665667	-0.0728467		179.2	0	0	0	0		179.2	0	0	0	-0.006
	179.4	-0.0570667	-0.0518767	-0.0668433	-0.07286		179.4	0	0	0	0		179.4	0	0	0	-0.006
	179.6	-0.0571667	-0.0524533	-0.0670133	-0.0741567		179.6	0	0.001	0	0		179.6	0	0.001	0	-0.007
	179.8	-0.0566167	-0.0523733	-0.0678267	-0.0741467		179.8	0.001	0.001	0	0		179.8	0.001	0.001	0	-0.014
	180	0.217473	0.220297	0.24843	0.211683		180	0	0	0	0		180	0	0	0	-0.019
	180.2	0.222357	0.22271	0.240223	0.207213		180.2	0.001	0.001	0	0.001		180.2	0.001	0.001	0	-0.012
	180.4	0.248147	0.23152	0.245423	0.20224		180.4	0.002	0.001	0	0.002		180.4	0.002	0.001	0	-0.014
	180.6	0.286703	0.24267	0.248883	0.2012		180.6	0.004	0.002	0	0.003		180.6	0.004	0.002	0	-0.013
	180.8	0.33756	0.261207	0.253457	0.198733		180.8	0.005	0.003	0	0.004		180.8	0.005	0.003	0	-0.015
	181	0.378547	0.27471	0.257117	0.198143		181	0.007	0.004	0	0.005		181	0.007	0.004	0	-0.015
	181.2	0.439783	0.295333	0.265483	0.19828		181.2	0.009	0.004	0	0.006		181.2	0.009	0.004	0	-0.015
	181.4	0.512247	0.320053	0.27559	0.19938		181.4	0.011	0.005	0	0.006		181.4	0.011	0.005	0	-0.015
	181.6	0.58421	0.34784	0.287413	0.201567		181.6	0.012	0.005	-0.001	0.007		181.6	0.012	0.005	-0.001	-0.014
	181.8	0.665093	0.37502	0.299493	0.204563		181.8	0.014	0.005	-0.001	0.007		181.8	0.014	0.005	-0.001	-0.013
	182	0.747373	0.405667	0.312793	0.207147		182	0.015	0.005	-0.001	0.007		182	0.015	0.005	-0.001	-0.014
	182.2	0.82759	0.437663	0.326137	0.21131		182.2	0.016	0.005	-0.001	0.007		182.2	0.016	0.005	-0.001	-0.015
	182.4	0.907927	0.468727	0.340197	0.216533		182.4	0.017	0.006	0	0.006		182.4	0.017	0.006	0	-0.015
	182.6	0.98465	0.502153	0.355127	0.221643		182.6	0.018	0.006	0	0.007		182.6	0.018	0.006	0	-0.014
	182.8	1.05227	0.535093	0.369937	0.22646		182.8	0.02	0.007	0	0.006		182.8	0.02	0.007	0	-0.016
	183	1.121	0.568583	0.387447	0.231993		183	0.021	0.008	0.001	0.006		183	0.021	0.008	0.001	-0.014
	183.2	1.18	0.6033	0.406437	0.237363		183.2	0.022	0.008	0.001	0.007		183.2	0.022	0.008	0.001	-0.015
	183.4	1.23254	0.639327	0.423073	0.242843		183.4	0.023	0.009	0.002	0.007		183.4	0.023	0.009	0.002	-0.02
	183.6	1.28322	0.672743	0.442247	0.249103		183.6	0.024	0.01	0.003	0.008		183.6	0.024	0.01	0.003	-0.02
	183.8	1.32567	0.708637	0.460503	0.255763		183.8	0.024	0.011	0.004	0.008		183.8	0.024	0.011	0.004	-0.019
	184	1.36421	0.74063	0.47748	0.262343		184	0.025	0.012	0.004	0.008		184	0.025	0.012	0.004	-0.021
	184.2	1.39625	0.774023	0.495747	0.268483		184.2	0.025	0.013	0.005	0.008		184.2	0.025	0.013	0.005	-0.022
	184.4	1.42539	0.80838	0.515743	0.276723		184.4	0.026	0.014	0.005	0.008		184.4	0.026	0.014	0.005	-0.019
	184.6	1.45172	0.839653	0.533793	0.283997		184.6	0.027	0.015	0.006	0.008		184.6	0.027	0.015	0.006	-0.021
	184.8	1.47636	0.868123	0.553973	0.291523		184.8	0.028	0.016	0.006	0.008		184.8	0.028	0.016	0.006	-0.022
	185	1.4963	0.899177	0.576223	0.29932		185	0.028	0.016	0.006	0.007		185	0.028	0.016	0.006	-0.022
	185.2	1.51481	0.928707	0.59603	0.307367		185.2	0.029	0.017	0.007	0.007		185.2	0.029	0.017	0.007	-0.019
	185.4	1.53031	0.9552	0.614817	0.313233		185.4	0.03	0.017	0.007	0.006		185.4	0.03	0.017	0.007	-0.02
	185.6	1.54432	0.982323	0.63505	0.320777		185.6	0.03	0.017	0.007	0.006		185.6	0.03	0.017	0.007	-0.022
	185.8	1.55559	1.00861	0.65323	0.32792		185.8	0.03	0.018	0.007	0.005		185.8	0.03	0.018	0.007	-0.022
	186	1.56727	1.03088	0.669953	0.334863		186	0.03	0.018	0.007	0.005		186	0.03	0.018	0.007	-0.02
	186.2	1.57667	1.05575	0.686717	0.341883		186.2	0.03	0.018	0.007	0.004		186.2	0.03	0.018	0.007	-0.023
	186.4	1.58502	1.07917	0.70349	0.350047		186.4	0.03	0.018	0.007	0.004		186.4	0.03	0.018	0.007	-0.024
	186.6	1.59314	1.09885	0.72263	0.357763		186.6	0.03	0.019	0.007	0.004		186.6	0.03	0.019	0.007	-0.021
	186.8	1.60039	1.11868	0.740103	0.36496		186.8	0.03	0.019	0.007	0.004		186.8	0.03	0.019	0.007	-0.022
	187	1.60609	1.13999	0.75855	0.373157		187	0.03	0.02	0.007	0.004		187	0.03	0.02	0.007	-0.023
	187.2	1.61217	1.15628	0.776653	0.38099		187.2	0.03	0.02	0.008	0.005		187.2	0.03	0.02	0.008	-0.021
	187.4	1.61742	1.17306	0.794237	0.38956		187.4	0.03	0.021	0.008	0.005		187.4	0.03	0.021	0.008	-0.023
	187.6	1.62104	1.18846	0.809493	0.396557		187.6	0.031	0.021	0.008	0.005		187.6	0.031	0.021	0.008	-0.022
	187.8	1.62463	1.20292	0.82523	0.405707		187.8	0.031	0.022	0.008	0.006		187.8	0.031	0.022	0.008	-0.023
	188	1.62857	1.21663	0.8407	0.41425		188	0.032	0.022	0.008	0.006		188	0.032	0.022	0.008	-0.022
	188.2	1.63169	1.2291	0.85494	0.422267		188.2	0.033	0.022	0.008	0.007		188.2	0.033	0.022	0.008	-0.025
	188.4	1.63426	1.24161	0.868167	0.431007		188.4	0.034	0.022	0.008	0.007		188.4	0.034	0.022	0.008	-0.024
	188.6	1.63792	1.25519	0.883377	0.43962		188.6	0.035	0.022	0.009	0.007		188.6	0.035	0.022	0.009	-0.024
	188.8	1.6405	1.26585	0.898657	0.447357		188.8	0.036	0.022	0.009	0.007		188.8	0.036	0.022	0.009	-0.024
	189	1.64243	1.27753	0.913937	0.45485		189	0.037	0.022	0.01	0.007		189	0.037	0.022	0.01	-0.024
	189.2	1.64564	1.2893	0.92911	0.462787		189.2	0.038	0.023	0.01	0.007		189.2	0.038	0.023	0.01	-0.023
	189.4	1.64866	1.29661	0.941693	0.4699		189.4	0.038	0.022	0.01	0.008		189.4	0.038	0.022	0.01	-0.025
	189.6	1.64959	1.30396	0.95622	0.477053		189.6	0.039	0.022	0.011	0.008		189.6	0.039	0.022	0.011	-0.026
	189.8	1.65181	1.31205	0.96655	0.483933		189.8	0.039	0.022	0.011	0.009		189.8	0.039	0.022	0.011	-0.027
	190	1.65428	1.31753	0.978733	0.49264		190	0.04	0.022	0.011	0.009		190	0.04	0.022	0.011	-0.027
	190.2	1.65479	1.32525	0.990953	0.500807		190.2	0.04	0.022	0.011	0.009		190.2	0.04	0.022	0.011	-0.028
	190.4	1.65664	1.32994	1.00301	0.509067		190.4	0.041	0.023	0.011	0.01		190.4	0.041	0.023	0.011	-0.026
	190.6	1.65786	1.33607	1.01174	0.51722		190.6	0.041	0.023	0.011	0.01		190.6	0.041	0.023	0.011	-0.026
	190.8	1.65917	1.34145	1.02164	0.523957		190.8	0.042	0.023	0.011	0.011		190.8	0.042	0.023	0.011	-0.026
	191	1.6606	1.34765	1.03241	0.53132		191	0.042	0.024	0.011	0.011		191	0.042	0.024	0.011	-0.024
	191.2	1.66106	1.3505	1.04301	0.53841		191.2	0.043	0.024	0.011	0.012		191.2	0.043	0.024	0.011	-0.023
	191.4	1.66157	1.3562	1.05533	0.545443		191.4	0.044	0.024	0.011	0.012		191.4	0.044	0.024	0.011	-0.024
	191.6	1.66379	1.36047	1.06521	0.553013		191.6	0.044	0.025	0.011	0.012		191.6	0.044	0.025	0.011	-0.025
	191.8	1.66627	1.36376	1.07653	0.560003		191.8	0.045	0.025	0.01	0.013		191.8	0.045	0.025	0.01	-0.025
	192	1.66716	1.36801	1.08655	0.566633		192	0.046	0.025	0.01	0.013		192	0.046	0.025	0.01	-0.025
	192.2	1.66922	1.37252	1.09365	0.57454		192.2	0.046	0.026	0.01	0.013		192.2	0.046	0.026	0.01	-0.026
	192.4	1.6695	1.37747	1.09892	0.583147		192.4	0.047	0.026	0.01	0.013		192.4	0.047	0.026	0.01	-0.026
	192.6	1.66993	1.38159	1.1072	0.590083		192.6	0.048	0.026	0.01	0.012		192.6	0.048	0.026	0.01	-0.025
	192.8	1.67003	1.38576	1.11618	0.598947		192.8	0.048	0.026	0.01	0.012		192.8	0.048	0.026	0.01	-0.024
	193	1.67018	1.38793	1.11966	0.604553		193	0.048	0.026	0.01	0.013		193	0.048	0.026	0.01	-0.025
	193.2	1.67043	1.39021	1.12637	0.6128		193.2	0.048	0.026	0.01	0.013		193.2	0.048	0.026	0.01	-0.023
	193.4	1.67199	1.3929	1.13402	0.61785		193.4	0.048	0.026	0.01	0.013		193.4	0.048	0.026	0.01	-0.023
	193.6	1.67243	1.39454	1.14196	0.625863		193.6	0.048	0.026	0.01	0.014		193.6	0.048	0.026	0.01	-0.025
	193.8	1.67254	1.39698	1.14675	0.632733		193.8	0.048	0.027	0.01	0.014		193.8	0.048	0.027	0.01	-0.025
	194	1.67387	1.39973	1.15346	0.639557		194	0.048	0.027	0.011	0.014		194	0.048	0.027	0.011	-0.025
	194.2	1.67408	1.40155	1.16117	0.64544		194.2	0.048	0.028	0.011	0.014		194.2	0.048	0.028	0.011	-0.027
	194.4	1.67525	1.40444	1.16774	0.65217		194.4	0.049	0.028	0.011	0.015		194.4	0.049	0.028	0.011	-0.026
	194.6	1.67654	1.40619	1.17261	0.657203		194.6	0.049	0.028	0.011	0.015		194.6	0.049	0.028	0.011	-0.027
	194.8	1.6776	1.40725	1.17967	0.66307		194.8	0.049	0.028	0.012	0.016		194.8	0.049	0.028	0.012	-0.029
	195	1.67819	1.40813	1.18671	0.669237		195	0.049	0.028	0.012	0.016		195	0.049	0.028	0.012	-0.027
	195.2	1.67928	1.41149	1.19026	0.676027		195.2	0.049	0.028	0.012	0.016		195.2	0.049	0.028	0.012	-0.026
	195.4	1.67966	1.41276	1.19569	0.682537		195.4	0.049	0.028	0.013	0.016		195.4	0.049	0.028	0.013	-0.027
	195.6	1.68023	1.41389	1.2014	0.68887		195.6	0.049	0.028	0.013	0.016		195.6	0.049	0.028	0.013	-0.028
	195.8	1.68072	1.416	1.2041	0.69426		195.8	0.049	0.028	0.013	0.016		195.8	0.049	0.028	0.013	-0.027
	196	1.68073	1.418	1.20997	0.7006		196	0.05	0.028	0.013	0.015		196	0.05	0.028	0.013	-0.027
	196.2	1.68142	1.41807	1.21504	0.706087		196.2	0.05	0.028	0.013	0.015		196.2	0.05	0.028	0.013	-0.028
	196.4	1.68073	1.41895	1.21993	0.711413		196.4	0.051	0.027	0.013	0.015		196.4	0.051	0.027	0.013	-0.028
	196.6	1.68224	1.42072	1.22477	0.717293		196.6	0.051	0.027	0.013	0.015		196.6	0.051	0.027	0.013	-0.029
	196.8	1.68293	1.42208	1.22913	0.724243		196.8	0.051	0.027	0.014	0.015		196.8	0.051	0.027	0.014	-0.028
	197	1.68346	1.42379	1.22918	0.729333		197	0.051	0.027	0.014	0.015		197	0.051	0.027	0.014	-0.028
	197.2	1.68497	1.425	1.23314	0.73502		197.2	0.051	0.027	0.014	0.015		197.2	0.051	0.027	0.014	-0.03
	197.4	1.68681	1.42672	1.23415	0.739867		197.4	0.051	0.028	0.014	0.016		197.4	0.051	0.028	0.014	-0.03
	197.6	1.68623	1.42736	1.23549	0.74565		197.6	0.051	0.028	0.015	0.016		197.6	0.051	0.028	0.015	-0.028
	197.8	1.68597	1.42721	1.23912	0.750673		197.8	0.051	0.029	0.015	0.017		197.8	0.051	0.029	0.015	-0.03
	198	1.68851	1.42892	1.24503	0.757107		198	0.051	0.03	0.016	0.018		198	0.051	0.03	0.016	-0.031
	198.2	1.68781	1.42991	1.24776	0.761627		198.2	0.052	0.03	0.016	0.018		198.2	0.052	0.03	0.016	-0.03
	198.4	1.68851	1.42919	1.25111	0.76689		198.4	0.052	0.03	0.016	0.019		198.4	0.052	0.03	0.016	-0.031
	198.6	1.68953	1.43153	1.25308	0.77138		198.6	0.052	0.03	0.016	0.02		198.6	0.052	0.03	0.016	-0.031
	198.8	1.6897	1.43449	1.25523	0.776087		198.8	0.053	0.03	0.015	0.021		198.8	0.053	0.03	0.015	-0.032
	199	1.68975	1.43442	1.25866	0.779737		199	0.053	0.03	0.015	0.021		199	0.053	0.03	0.015	-0.032
	199.2	1.69109	1.43434	1.25965	0.785003		199.2	0.053	0.03	0.015	0.021		199.2	0.053	0.03	0.015	-0.031
	199.4	1.69188	1.43643	1.26302	0.78957		199.4	0.053	0.03	0.015	0.021		199.4	0.053	0.03	0.015	-0.03
	199.6	1.69159	1.43678	1.26723	0.793767		199.6	0.053	0.03	0.015	0.022		199.6	0.053	0.03	0.015	-0.029
	199.8	1.6927	1.43513	1.27032	0.797673		199.8	0.053	0.03	0.015	0.022		199.8	0.053	0.03	0.015	-0.025
	200	1.69229	1.43676	1.27045	0.80304		200	0.053	0.03	0.015	0.022		200	0.053	0.03	0.015	-0.027
	200.2	1.69167	1.43698	1.27618	0.807577		200.2	0.053	0.03	0.016	0.022		200.2	0.053	0.03	0.016	-0.03
	200.4	1.69177	1.43815	1.27491	0.809993		200.4	0.053	0.03	0.016	0.021		200.4	0.053	0.03	0.016	-0.031
	200.6	1.6925	1.43812	1.27691	0.81404		200.6	0.053	0.03	0.015	0.021		200.6	0.053	0.03	0.015	-0.032
	200.8	1.69352	1.43969	1.27842	0.81951		200.8	0.053	0.03	0.015	0.021		200.8	0.053	0.03	0.015	-0.034
	201	1.69389	1.44012	1.27973	0.823583		201	0.052	0.03	0.015	0.021		201	0.052	0.03	0.015	-0.032
	201.2	1.69458	1.44132	1.27965	0.82671		201.2	0.051	0.03	0.015	0.021		201.2	0.051	0.03	0.015	-0.032
	201.4	1.69519	1.44059	1.28543	0.832763		201.4	0.052	0.03	0.015	0.022		201.4	0.052	0.03	0.015	-0.03
	201.6	1.69531	1.44357	1.28635	0.83685		201.6	0.052	0.03	0.015	0.022		201.6	0.052	0.03	0.015	-0.03
	201.8	1.69514	1.44369	1.28694	0.83978		201.8	0.052	0.03	0.015	0.022		201.8	0.052	0.03	0.015	-0.029
	202	1.69721	1.44372	1.2911	0.842413		202	0.052	0.031	0.015	0.023		202	0.052	0.031	0.015	-0.028
	202.2	1.6986	1.44674	1.29185	0.846973		202.2	0.052	0.031	0.015	0.023		202.2	0.052	0.031	0.015	-0.029
	202.4	1.69869	1.4475	1.29247	0.85008		202.4	0.052	0.031	0.014	0.023		202.4	0.052	0.031	0.014	-0.028
	202.6	1.70018	1.44623	1.29635	0.85339		202.6	0.052	0.031	0.014	0.024		202.6	0.052	0.031	0.014	-0.028
	202.8	1.70131	1.4493	1.29724	0.856997		202.8	0.053	0.031	0.014	0.024		202.8	0.053	0.031	0.014	-0.029
	203	1.70104	1.45086	1.29557	0.861487		203	0.053	0.031	0.014	0.024		203	0.053	0.031	0.014	-0.029
	203.2	1.70216	1.44865	1.29994	0.86451		203.2	0.053	0.031	0.015	0.024		203.2	0.053	0.031	0.015	-0.028
	203.4	1.70252	1.45098	1.3019	0.868083		203.4	0.053	0.032	0.015	0.024		203.4	0.053	0.032	0.015	-0.03
	203.6	1.70242	1.45231	1.29936	0.87166		203.6	0.053	0.032	0.016	0.024		203.6	0.053	0.032	0.016	-0.03
	203.8	1.70253	1.45	1.3036	0.87595		203.8	0.053	0.032	0.016	0.024		203.8	0.053	0.032	0.016	-0.032
	204	1.70248	1.45084	1.30639	0.878493		204	0.053	0.031	0.016	0.024		204	0.053	0.031	0.016	-0.033
	204.2	1.70259	1.45161	1.30545	0.881173		204.2	0.053	0.031	0.017	0.024		204.2	0.053	0.031	0.017	-0.034
	204.4	1.7029	1.45235	1.30552	0.88463		204.4	0.053	0.031	0.017	0.024		204.4	0.053	0.031	0.017	-0.031
	204.6	1.70464	1.45295	1.3091	0.886897		204.6	0.053	0.031	0.016	0.025		204.6	0.053	0.031	0.016	-0.031
	204.8	1.70524	1.45414	1.30968	0.88922		204.8	0.053	0.03	0.016	0.025		204.8	0.053	0.03	0.016	-0.031
	205	1.70647	1.45268	1.31193	0.892853		205	0.053	0.03	0.016	0.025		205	0.053	0.03	0.016	-0.031
	205.2	1.70645	1.45484	1.31333	0.89572		205.2	0.053	0.03	0.016	0.026		205.2	0.053	0.03	0.016	-0.03
	205.4	1.70689	1.45333	1.31484	0.897963		205.4	0.053	0.029	0.016	0.026		205.4	0.053	0.029	0.016	-0.029
	205.6	1.70647	1.45228	1.31625	0.901563		205.6	0.053	0.03	0.016	0.027		205.6	0.053	0.03	0.016	-0.031
	205.8	1.70734	1.45387	1.31473	0.903487		205.8	0.053	0.03	0.016	0.027		205.8	0.053	0.03	0.016	-0.03
	206	1.70653	1.45611	1.31526	0.905427		206	0.053	0.03	0.016	0.027		206	0.053	0.03	0.016	-0.03
	206.2	1.70657	1.45637	1.31587	0.909357		206.2	0.054	0.03	0.016	0.027		206.2	0.054	0.03	0.016	-0.032
	206.4	1.70794	1.45662	1.31819	0.911593		206.4	0.054	0.031	0.017	0.027		206.4	0.054	0.031	0.017	-0.033
	206.6	1.70829	1.45908	1.31629	0.913703		206.6	0.055	0.031	0.017	0.027		206.6	0.055	0.031	0.017	-0.032
	206.8	1.70886	1.45872	1.31972	0.916503		206.8	0.056	0.031	0.018	0.027		206.8	0.056	0.031	0.018	-0.033
	207	1.71021	1.45859	1.32165	0.918827		207	0.056	0.031	0.018	0.026		207	0.056	0.031	0.018	-0.034
	207.2	1.71181	1.4593	1.32102	0.919693		207.2	0.057	0.031	0.018	0.026		207.2	0.057	0.031	0.018	-0.033
	207.4	1.71281	1.46013	1.32198	0.923137		207.4	0.058	0.032	0.018	0.026		207.4	0.058	0.032	0.018	-0.032
	207.6	1.7139	1.46055	1.3251	0.925713		207.6	0.058	0.032	0.018	0.026		207.6	0.058	0.032	0.018	-0.036
	207.8	1.714	1.46199	1.32549	0.92817		207.8	0.058	0.032	0.018	0.026		207.8	0.058	0.032	0.018	-0.034
	208	1.71458	1.46151	1.32685	0.930947		208	0.059	0.033	0.018	0.025		208	0.059	0.033	0.018	-0.032
	208.2	1.71371	1.46239	1.329	0.93296		208.2	0.059	0.033	0.017	0.026		208.2	0.059	0.033	0.017	-0.032
	208.4	1.7131	1.46335	1.32741	0.935147		208.4	0.059	0.033	0.017	0.026		208.4	0.059	0.033	0.017	-0.032
	208.6	1.71312	1.46346	1.32862	0.937297		208.6	0.06	0.033	0.017	0.026		208.6	0.06	0.033	0.017	-0.028
	208.8	1.71356	1.46341	1.32841	0.940357		208.8	0.06	0.032	0.016	0.026		208.8	0.06	0.032	0.016	-0.029
	209	1.71376	1.46464	1.32758	0.94228		209	0.059	0.032	0.016	0.027		209	0.059	0.032	0.016	-0.029
	209.2	1.71485	1.46429	1.33028	0.945637		209.2	0.059	0.032	0.016	0.028		209.2	0.059	0.032	0.016	-0.029
	209.4	1.71549	1.46547	1.33199	0.946453		209.4	0.059	0.032	0.016	0.028		209.4	0.059	0.032	0.016	-0.032
	209.6	1.71602	1.46442	1.33099	0.949033		209.6	0.059	0.032	0.016	0.028		209.6	0.059	0.032	0.016	-0.032
	209.8	1.7162	1.46485	1.3315	0.950197		209.8	0.059	0.032	0.016	0.029		209.8	0.059	0.032	0.016	-0.03
	210	1.71642	1.46628	1.33331	0.951327		210	0.06	0.033	0.016	0.028		210	0.06	0.033	0.016	-0.032
	210.2	1.71706	1.46702	1.33194	0.952863		210.2	0.061	0.033	0.017	0.028		210.2	0.061	0.033	0.017	-0.033
	210.4	1.71745	1.46597	1.33343	0.955017		210.4	0.061	0.033	0.018	0.028		210.4	0.061	0.033	0.018	-0.03
	210.6	1.71776	1.46816	1.33405	0.957043		210.6	0.063	0.034	0.019	0.028		210.6	0.063	0.034	0.019	-0.034
	210.8	1.71861	1.46902	1.33554	0.958963		210.8	0.063	0.035	0.02	0.029		210.8	0.063	0.035	0.02	-0.036
	211	1.71906	1.46822	1.3365	0.9615		211	0.064	0.035	0.02	0.029		211	0.064	0.035	0.02	-0.035
	211.2	1.71958	1.46958	1.3385	0.962597		211.2	0.065	0.036	0.02	0.029		211.2	0.065	0.036	0.02	-0.036
	211.4	1.72053	1.47041	1.33751	0.964353		211.4	0.066	0.037	0.021	0.029		211.4	0.066	0.037	0.021	-0.038
	211.6	1.72045	1.47068	1.33986	0.965883		211.6	0.067	0.037	0.021	0.029		211.6	0.067	0.037	0.021	-0.037
	211.8	1.72142	1.47182	1.34077	0.967653		211.8	0.068	0.038	0.021	0.03		211.8	0.068	0.038	0.021	-0.037
	212	1.72201	1.47179	1.34024	0.969377		212	0.068	0.038	0.021	0.03		212	0.068	0.038	0.021	-0.037
	212.2	1.72283	1.4714	1.34109	0.97163		212.2	0.069	0.039	0.021	0.03		212.2	0.069	0.039	0.021	-0.035
	212.4	1.72362	1.47244	1.34121	0.972823		212.4	0.069	0.039	0.022	0.031		212.4	0.069	0.039	0.022	-0.035
	212.6	1.72497	1.47203	1.34247	0.974307		212.6	0.07	0.039	0.022	0.032		212.6	0.07	0.039	0.022	-0.033
	212.8	1.72485	1.46974	1.34509	0.97569		212.8	0.07	0.039	0.022	0.033		212.8	0.07	0.039	0.022	-0.037
	213	1.72559	1.47041	1.34558	0.97703		213	0.07	0.038	0.022	0.033		213	0.07	0.038	0.022	-0.036
	213.2	1.72581	1.47159	1.34562	0.978763		213.2	0.07	0.038	0.022	0.034		213.2	0.07	0.038	0.022	-0.037
	213.4	1.72661	1.47215	1.3488	0.9806		213.4	0.069	0.038	0.022	0.034		213.4	0.069	0.038	0.022	-0.036
	213.6	1.72652	1.4741	1.34902	0.98204		213.6	0.069	0.037	0.021	0.034		213.6	0.069	0.037	0.021	-0.038
	213.8	1.72753	1.47688	1.34659	0.984047		213.8	0.068	0.037	0.021	0.035		213.8	0.068	0.037	0.021	-0.037
	214	1.72837	1.47676	1.34793	0.98489		214	0.068	0.037	0.021	0.035		214	0.068	0.037	0.021	-0.037
	214.2	1.72938	1.47706	1.34968	0.985557		214.2	0.067	0.037	0.022	0.036		214.2	0.067	0.037	0.022	-0.036
	214.4	1.72873	1.47685	1.35003	0.986173		214.4	0.067	0.037	0.022	0.036		214.4	0.067	0.037	0.022	-0.036
	214.6	1.73026	1.47606	1.34937	0.987777		214.6	0.067	0.037	0.022	0.036		214.6	0.067	0.037	0.022	-0.036
	214.8	1.73002	1.4763	1.35126	0.98797		214.8	0.067	0.037	0.022	0.036		214.8	0.067	0.037	0.022	-0.035
	215	1.7304	1.47687	1.34976	0.98898		215	0.067	0.038	0.021	0.037		215	0.067	0.038	0.021	-0.035
	215.2	1.73104	1.47671	1.35016	0.991043		215.2	0.067	0.038	0.021	0.036		215.2	0.067	0.038	0.021	-0.036
	215.4	1.73263	1.47753	1.35057	0.991373		215.4	0.068	0.038	0.021	0.037		215.4	0.068	0.038	0.021	-0.038
	215.6	1.73133	1.4793	1.35295	0.992107		215.6	0.068	0.038	0.021	0.037		215.6	0.068	0.038	0.021	-0.037
	215.8	1.73291	1.4776	1.35449	0.993547		215.8	0.068	0.038	0.021	0.036		215.8	0.068	0.038	0.021	-0.036
	216	1.73293	1.48013	1.35572	0.993883		216	0.069	0.038	0.021	0.036		216	0.069	0.038	0.021	-0.036
	216.2	1.7325	1.48128	1.357	0.995123		216.2	0.069	0.038	0.021	0.036		216.2	0.069	0.038	0.021	-0.035
	216.4	1.73268	1.48098	1.35852	0.99785		216.4	0.069	0.039	0.021	0.036		216.4	0.069	0.039	0.021	-0.033
	216.6	1.73439	1.48144	1.3568	0.99942		216.6	0.07	0.039	0.021	0.036		216.6	0.07	0.039	0.021	-0.035
	216.8	1.73423	1.48349	1.35821	1.00049		216.8	0.07	0.038	0.022	0.036		216.8	0.07	0.038	0.022	-0.038
	217	1.73519	1.48359	1.35933	1.00321		217	0.07	0.038	0.022	0.036		217	0.07	0.038	0.022	-0.038
	217.2	1.73583	1.48344	1.35615	1.00263		217.2	0.07	0.039	0.022	0.036		217.2	0.07	0.039	0.022	-0.037
	217.4	1.73583	1.48486	1.35541	1.00384		217.4	0.07	0.038	0.022	0.036		217.4	0.07	0.038	0.022	-0.039
	217.6	1.73589	1.48462	1.35926	1.00425		217.6	0.07	0.038	0.022	0.036		217.6	0.07	0.038	0.022	-0.037
	217.8	1.73633	1.48576	1.35665	1.00469		217.8	0.069	0.038	0.022	0.037		217.8	0.069	0.038	0.022	-0.035
	218	1.7364	1.48579	1.35629	1.00501		218	0.069	0.038	0.022	0.037		218	0.069	0.038	0.022	-0.036
	218.2	1.73715	1.48704	1.35907	1.00653		218.2	0.069	0.037	0.022	0.038		218.2	0.069	0.037	0.022	-0.037
	218.4	1.73795	1.48801	1.36036	1.0075		218.4	0.069	0.037	0.023	0.038		218.4	0.069	0.037	0.023	-0.038
	218.6	1.73884	1.48905	1.35708	1.00757		218.6	0.068	0.037	0.023	0.038		218.6	0.068	0.037	0.023	-0.039
	218.8	1.73952	1.48894	1.35724	1.00984		218.8	0.068	0.036	0.022	0.039		218.8	0.068	0.036	0.022	-0.036
	219	1.74076	1.48976	1.35995	1.01151		219	0.067	0.036	0.022	0.039		219	0.067	0.036	0.022	-0.036
	219.2	1.74104	1.4889	1.36029	1.01287		219.2	0.067	0.036	0.022	0.039		219.2	0.067	0.036	0.022	-0.037
	219.4	1.74078	1.48956	1.36097	1.01319		219.4	0.066	0.035	0.021	0.039		219.4	0.066	0.035	0.021	-0.036
	219.6	1.74153	1.49001	1.36245	1.01444		219.6	0.066	0.035	0.021	0.039		219.6	0.066	0.035	0.021	-0.034
	219.8	1.74215	1.4911	1.36399	1.01363		219.8	0.065	0.035	0.021	0.039		219.8	0.065	0.035	0.021	-0.038
	220	1.74226	1.49071	1.36258	1.01397		220	0.066	0.035	0.021	0.038		220	0.066	0.035	0.021	-0.036
	220.2	1.7424	1.4914	1.36142	1.01461		220.2	0.065	0.035	0.021	0.038		220.2	0.065	0.035	0.021	-0.034
	220.4	1.74426	1.4916	1.35984	1.01513		220.4	0.066	0.036	0.021	0.037		220.4	0.066	0.036	0.021	-0.034
	220.6	1.74365	1.49147	1.36165	1.01605		220.6	0.066	0.036	0.021	0.037		220.6	0.066	0.036	0.021	-0.036
	220.8	1.74404	1.49355	1.36128	1.01827		220.8	0.067	0.037	0.021	0.037		220.8	0.067	0.037	0.021	-0.034
	221	1.74441	1.49518	1.36414	1.01843		221	0.068	0.038	0.021	0.037		221	0.068	0.038	0.021	-0.037
	221.2	1.74555	1.49489	1.36544	1.01932		221.2	0.069	0.038	0.021	0.038		221.2	0.069	0.038	0.021	-0.036
	221.4	1.74531	1.49482	1.3666	1.0209		221.4	0.069	0.039	0.022	0.038		221.4	0.069	0.039	0.022	-0.037
	221.6	1.74697	1.4967	1.36747	1.02194		221.6	0.07	0.039	0.022	0.039		221.6	0.07	0.039	0.022	-0.038
	221.8	1.74785	1.49328	1.36847	1.02185		221.8	0.071	0.04	0.022	0.039		221.8	0.071	0.04	0.022	-0.037
	222	1.74736	1.49524	1.36732	1.02265		222	0.071	0.04	0.022	0.04		222	0.071	0.04	0.022	-0.037
	222.2	1.74817	1.49572	1.36856	1.02324		222.2	0.071	0.039	0.022	0.04		222.2	0.071	0.039	0.022	-0.038
	222.4	1.74851	1.49639	1.36877	1.02264		222.4	0.071	0.039	0.023	0.041		222.4	0.071	0.039	0.023	-0.037
	222.6	1.74762	1.49692	1.36841	1.0233		222.6	0.071	0.039	0.023	0.041		222.6	0.071	0.039	0.023	-0.038
	222.8	1.74794	1.49747	1.36991	1.02533		222.8	0.07	0.038	0.023	0.042		222.8	0.07	0.038	0.023	-0.037
	223	1.74955	1.49544	1.36951	1.0271		223	0.07	0.038	0.022	0.042		223	0.07	0.038	0.022	-0.037
	223.2	1.74823	1.49609	1.36895	1.02783		223.2	0.07	0.038	0.022	0.043		223.2	0.07	0.038	0.022	-0.038
	223.4	1.74952	1.49698	1.37134	1.02907		223.4	0.07	0.038	0.022	0.043		223.4	0.07	0.038	0.022	-0.037
	223.6	1.75141	1.49466	1.37063	1.03097		223.6	0.069	0.038	0.023	0.043		223.6	0.069	0.038	0.023	-0.036
	223.8	1.75166	1.49622	1.36953	1.03056		223.8	0.069	0.038	0.023	0.043		223.8	0.069	0.038	0.023	-0.037
	224	1.7522	1.49715	1.37082	1.03098		224	0.069	0.039	0.023	0.043		224	0.069	0.039	0.023	-0.039
	224.2	1.75451	1.49828	1.3713	1.03252		224.2	0.068	0.039	0.024	0.043		224.2	0.068	0.039	0.024	-0.037
	224.4	1.75347	1.49844	1.36996	1.03309		224.4	0.069	0.04	0.024	0.044		224.4	0.069	0.04	0.024	-0.039
	224.6	1.7543	1.50038	1.3709	1.03285		224.6	0.07	0.041	0.025	0.044		224.6	0.07	0.041	0.025	-0.041
	224.8	1.75449	1.50174	1.37252	1.03344		224.8	0.071	0.042	0.025	0.045		224.8	0.071	0.042	0.025	-0.042
	225	1.75425	1.50196	1.37466	1.03308		225	0.072	0.043	0.026	0.046		225	0.072	0.043	0.026	-0.041
	225.2	1.75477	1.50122	1.3758	1.033		225.2	0.073	0.043	0.026	0.046		225.2	0.073	0.043	0.026	-0.043
	225.4	1.7557	1.50146	1.37658	1.03387		225.4	0.073	0.044	0.026	0.047		225.4	0.073	0.044	0.026	-0.041
	225.6	1.75523	1.50321	1.37652	1.03345		225.6	0.074	0.044	0.026	0.047		225.6	0.074	0.044	0.026	-0.042
	225.8	1.75668	1.50389	1.37823	1.03458		225.8	0.075	0.044	0.026	0.047		225.8	0.075	0.044	0.026	-0.041
	226	1.7572	1.50416	1.37524	1.03555		226	0.075	0.044	0.026	0.047		226	0.075	0.044	0.026	-0.042
	226.2	1.75667	1.50491	1.37458	1.03554		226.2	0.076	0.044	0.026	0.047		226.2	0.076	0.044	0.026	-0.039
	226.4	1.75799	1.50588	1.3754	1.03767		226.4	0.076	0.044	0.026	0.047		226.4	0.076	0.044	0.026	-0.04
	226.6	1.75868	1.50586	1.37846	1.03814		226.6	0.076	0.044	0.026	0.047		226.6	0.076	0.044	0.026	-0.04
	226.8	1.75835	1.50535	1.37626	1.03815		226.8	0.076	0.044	0.026	0.047		226.8	0.076	0.044	0.026	-0.039
	227	1.75893	1.50648	1.37883	1.03973		227	0.076	0.045	0.026	0.047		227	0.076	0.045	0.026	-0.04
	227.2	1.76011	1.50727	1.38227	1.041		227.2	0.076	0.044	0.026	0.046		227.2	0.076	0.044	0.026	-0.043
	227.4	1.76051	1.5069	1.38234	1.03994		227.4	0.075	0.045	0.026	0.046		227.4	0.075	0.045	0.026	-0.042
	227.6	1.76062	1.50581	1.38024	1.0418		227.6	0.075	0.045	0.027	0.046		227.6	0.075	0.045	0.027	-0.043
	227.8	1.76044	1.50698	1.38186	1.04318		227.8	0.074	0.045	0.027	0.046		227.8	0.074	0.045	0.027	-0.043
	228	1.76119	1.50689	1.38258	1.04225		228	0.073	0.045	0.027	0.046		228	0.073	0.045	0.027	-0.042
	228.2	1.76125	1.5063	1.38144	1.04326		228.2	0.073	0.045	0.027	0.047		228.2	0.073	0.045	0.027	-0.04
	228.4	1.76111	1.50709	1.38321	1.0445		228.4	0.072	0.045	0.027	0.047		228.4	0.072	0.045	0.027	-0.043
	228.6	1.76157	1.50921	1.3836	1.04517		228.6	0.072	0.045	0.027	0.047		228.6	0.072	0.045	0.027	-0.039
	228.8	1.76315	1.50972	1.38475	1.04475		228.8	0.073	0.045	0.027	0.048		228.8	0.073	0.045	0.027	-0.041
	229	1.76373	1.51098	1.38308	1.04603		229	0.073	0.045	0.027	0.048		229	0.073	0.045	0.027	-0.041
	229.2	1.76381	1.51313	1.38319	1.04623		229.2	0.073	0.045	0.026	0.048		229.2	0.073	0.045	0.026	-0.041
	229.4	1.76347	1.51409	1.3829	1.04682		229.4	0.073	0.045	0.025	0.049		229.4	0.073	0.045	0.025	-0.04
	229.6	1.76437	1.51309	1.38572	1.04793		229.6	0.073	0.045	0.025	0.048		229.6	0.073	0.045	0.025	-0.041
	229.8	1.76354	1.51395	1.38671	1.04847		229.8	0.074	0.045	0.024	0.048		229.8	0.074	0.045	0.024	-0.04
	230	1.76346	1.51341	1.38837	1.05052		230	0.075	0.045	0.024	0.048		230	0.075	0.045	0.024	-0.039
	230.2	1.76427	1.51266	1.38846	1.05144		230.2	0.075	0.045	0.024	0.048		230.2	0.075	0.045	0.024	-0.038
	230.4	1.7651	1.51412	1.3886	1.0511		230.4	0.075	0.046	0.024	0.048		230.4	0.075	0.046	0.024	-0.037
	230.6	1.7654	1.51458	1.38791	1.05049		230.6	0.076	0.046	0.024	0.048		230.6	0.076	0.046	0.024	-0.036
	230.8	1.76691	1.51527	1.38687	1.0517		230.8	0.076	0.046	0.024	0.049		230.8	0.076	0.046	0.024	-0.036
	231	1.76768	1.51647	1.38619	1.05114		231	0.076	0.046	0.024	0.05		231	0.076	0.046	0.024	-0.039
	231.2	1.76756	1.51665	1.38568	1.05099		231.2	0.077	0.047	0.024	0.05		231.2	0.077	0.047	0.024	-0.04
	231.4	1.76805	1.51591	1.38457	1.0513		231.4	0.077	0.047	0.024	0.05		231.4	0.077	0.047	0.024	-0.04
	231.6	1.76857	1.5177	1.38519	1.05187		231.6	0.077	0.047	0.024	0.05		231.6	0.077	0.047	0.024	-0.041
	231.8	1.76908	1.51588	1.38492	1.05158		231.8	0.076	0.047	0.024	0.051		231.8	0.076	0.047	0.024	-0.041
	232	1.76898	1.51593	1.38609	1.05177		232	0.077	0.048	0.025	0.051		232	0.077	0.048	0.025	-0.04
	232.2	1.7698	1.51772	1.38715	1.05206		232.2	0.077	0.048	0.025	0.051		232.2	0.077	0.048	0.025	-0.038
	232.4	1.7708	1.51697	1.38984	1.05389		232.4	0.077	0.048	0.026	0.051		232.4	0.077	0.048	0.026	-0.04
	232.6	1.77095	1.5168	1.38992	1.05439		232.6	0.078	0.048	0.026	0.052		232.6	0.078	0.048	0.026	-0.04
	232.8	1.77084	1.51793	1.38968	1.05541		232.8	0.079	0.049	0.026	0.052		232.8	0.079	0.049	0.026	-0.041
	233	1.77123	1.51704	1.39103	1.05619		233	0.079	0.049	0.026	0.052		233	0.079	0.049	0.026	-0.04
	233.2	1.77146	1.5168	1.3915	1.05738		233.2	0.08	0.049	0.026	0.053		233.2	0.08	0.049	0.026	-0.041
	233.4	1.77172	1.51813	1.39096	1.05647		233.4	0.08	0.049	0.026	0.053		233.4	0.08	0.049	0.026	-0.041
	233.6	1.7718	1.51781	1.38992	1.05688		233.6	0.08	0.049	0.026	0.053		233.6	0.08	0.049	0.026	-0.041
	233.8	1.77231	1.51667	1.39282	1.05703		233.8	0.081	0.05	0.026	0.053		233.8	0.081	0.05	0.026	-0.041
	234	1.77304	1.51952	1.39364	1.05726		234	0.081	0.05	0.026	0.054		234	0.081	0.05	0.026	-0.041
	234.2	1.77323	1.52022	1.39252	1.05772		234.2	0.081	0.05	0.026	0.054		234.2	0.081	0.05	0.026	-0.041
	234.4	1.77284	1.51892	1.39174	1.0577		234.4	0.082	0.05	0.027	0.054		234.4	0.082	0.05	0.027	-0.04
	234.6	1.77403	1.52019	1.39418	1.05746		234.6	0.082	0.049	0.027	0.054		234.6	0.082	0.049	0.027	-0.041
	234.8	1.77456	1.52263	1.3942	1.05864		234.8	0.082	0.049	0.027	0.054		234.8	0.082	0.049	0.027	-0.042
	235	1.77423	1.52013	1.39392	1.05851		235	0.082	0.049	0.027	0.054		235	0.082	0.049	0.027	-0.042
	235.2	1.77523	1.52143	1.39642	1.05875		235.2	0.082	0.049	0.027	0.054		235.2	0.082	0.049	0.027	-0.041
	235.4	1.77618	1.52253	1.39791	1.0604		235.4	0.081	0.049	0.027	0.054		235.4	0.081	0.049	0.027	-0.043
	235.6	1.7758	1.5223	1.39804	1.06137		235.6	0.081	0.049	0.027	0.053		235.6	0.081	0.049	0.027	-0.042
	235.8	1.77521	1.52164	1.39644	1.06106		235.8	0.081	0.049	0.027	0.053		235.8	0.081	0.049	0.027	-0.042
	236	1.77636	1.52487	1.39783	1.06271		236	0.08	0.049	0.027	0.053		236	0.08	0.049	0.027	-0.041
	236.2	1.77683	1.52215	1.39645	1.06266		236.2	0.081	0.049	0.027	0.053		236.2	0.081	0.049	0.027	-0.041
	236.4	1.77722	1.52283	1.3959	1.0622		236.4	0.081	0.049	0.027	0.053		236.4	0.081	0.049	0.027	-0.04
	236.6	1.778	1.5237	1.3962	1.06355		236.6	0.082	0.049	0.027	0.053		236.6	0.082	0.049	0.027	-0.042
	236.8	1.77882	1.52288	1.39755	1.06479		236.8	0.082	0.049	0.027	0.054		236.8	0.082	0.049	0.027	-0.042
	237	1.77868	1.52323	1.39441	1.0647		237	0.082	0.049	0.027	0.055		237	0.082	0.049	0.027	-0.042
	237.2	1.77944	1.52517	1.39519	1.06577		237.2	0.081	0.049	0.027	0.055		237.2	0.081	0.049	0.027	-0.042
	237.4	1.78059	1.52531	1.39717	1.06655		237.4	0.081	0.049	0.027	0.056		237.4	0.081	0.049	0.027	-0.042
	237.6	1.78051	1.52561	1.39535	1.06664		237.6	0.081	0.049	0.027	0.057		237.6	0.081	0.049	0.027	-0.04
	237.8	1.78098	1.52709	1.39491	1.06623		237.8	0.081	0.049	0.027	0.057		237.8	0.081	0.049	0.027	-0.04
	238	1.78182	1.52643	1.39856	1.06528		238	0.081	0.049	0.026	0.058		238	0.081	0.049	0.026	-0.042
	238.2	1.78203	1.52724	1.39884	1.0654		238.2	0.081	0.049	0.026	0.058		238.2	0.081	0.049	0.026	-0.041
	238.4	1.78163	1.52711	1.39878	1.06598		238.4	0.08	0.05	0.026	0.059		238.4	0.08	0.05	0.026	-0.041
	238.6	1.78249	1.5261	1.3997	1.06636		238.6	0.08	0.049	0.025	0.059		238.6	0.08	0.049	0.025	-0.04
	238.8	1.7838	1.52698	1.40266	1.06728		238.8	0.08	0.05	0.025	0.059		238.8	0.08	0.05	0.025	-0.039
	239	1.78473	1.52741	1.40222	1.06953		239	0.079	0.05	0.025	0.059		239	0.079	0.05	0.025	-0.037
	239.2	1.78445	1.52677	1.40153	1.07		239.2	0.079	0.05	0.025	0.059		239.2	0.079	0.05	0.025	-0.038
	239.4	1.7844	1.52815	1.40075	1.07		239.4	0.079	0.05	0.025	0.059		239.4	0.079	0.05	0.025	-0.039
	239.6	1.78499	1.52946	1.40327	1.07037		239.6	0.079	0.051	0.025	0.059		239.6	0.079	0.051	0.025	-0.039
	239.8	1.78511	1.52767	1.40297	1.07072		239.8	0.079	0.051	0.026	0.059		239.8	0.079	0.051	0.026	-0.041
	240	1.78494	1.52782	1.40434	1.07044		240	0.08	0.051	0.026	0.059		240	0.08	0.051	0.026	-0.041
	240.2	1.78606	1.52897	1.40712	1.07092		240.2	0.081	0.051	0.026	0.059		240.2	0.081	0.051	0.026	-0.042
	240.4	1.78772	1.52943	1.40819	1.07144		240.4	0.082	0.052	0.027	0.059		240.4	0.082	0.052	0.027	-0.044
	240.6	1.7878	1.53096	1.4059	1.07155		240.6	0.083	0.052	0.027	0.059		240.6	0.083	0.052	0.027	-0.045
	240.8	1.78798	1.53307	1.40456	1.07178		240.8	0.084	0.053	0.028	0.059		240.8	0.084	0.053	0.028	-0.043
	241	1.78895	1.53393	1.4034	1.07298		241	0.084	0.054	0.028	0.059		241	0.084	0.054	0.028	-0.042
	241.2	1.78904	1.5344	1.40544	1.07245		241.2	0.084	0.055	0.028	0.059		241.2	0.084	0.055	0.028	-0.044
	241.4	1.78863	1.53522	1.40518	1.07356		241.4	0.085	0.055	0.028	0.059		241.4	0.085	0.055	0.028	-0.042
	241.6	1.78917	1.53546	1.40874	1.07358		241.6	0.085	0.056	0.028	0.059		241.6	0.085	0.056	0.028	-0.043
	241.8	1.78931	1.53665	1.40939	1.07387		241.8	0.084	0.056	0.027	0.059		241.8	0.084	0.056	0.027	-0.042
	242	1.78958	1.53526	1.40979	1.07319		242	0.084	0.057	0.027	0.059		242	0.084	0.057	0.027	-0.042
	242.2	1.79007	1.53567	1.40828	1.07526		242.2	0.084	0.057	0.027	0.06		242.2	0.084	0.057	0.027	-0.039
	242.4	1.7914	1.53543	1.40796	1.0756		242.4	0.084	0.057	0.027	0.06		242.4	0.084	0.057	0.027	-0.041
	242.6	1.7921	1.5344	1.40743	1.07722		242.6	0.084	0.057	0.027	0.06		242.6	0.084	0.057	0.027	-0.04
	242.8	1.7929	1.5348	1.4082	1.07738		242.8	0.084	0.056	0.027	0.06		242.8	0.084	0.056	0.027	-0.04
	243	1.79258	1.53688	1.40709	1.07878		243	0.084	0.056	0.027	0.061		243	0.084	0.056	0.027	-0.043
	243.2	1.7932	1.53705	1.40918	1.07919		243.2	0.084	0.055	0.027	0.061		243.2	0.084	0.055	0.027	-0.043
	243.4	1.79281	1.53878	1.4102	1.07912		243.4	0.084	0.055	0.027	0.061		243.4	0.084	0.055	0.027	-0.042
	243.6	1.79264	1.54088	1.41089	1.07926		243.6	0.084	0.054	0.027	0.062		243.6	0.084	0.054	0.027	-0.043
	243.8	1.79347	1.53901	1.41129	1.08013		243.8	0.084	0.053	0.027	0.062		243.8	0.084	0.053	0.027	-0.043
	244	1.7935	1.53852	1.41416	1.07916		244	0.084	0.053	0.027	0.062		244	0.084	0.053	0.027	-0.041
	244.2	1.79353	1.53864	1.41271	1.07882		244.2	0.084	0.052	0.027	0.062		244.2	0.084	0.052	0.027	-0.041
	244.4	1.7939	1.53907	1.41396	1.0791		244.4	0.084	0.052	0.027	0.063		244.4	0.084	0.052	0.027	-0.042
	244.6	1.79393	1.53741	1.41189	1.07849		244.6	0.084	0.052	0.027	0.063		244.6	0.084	0.052	0.027	-0.042
	244.8	1.79269	1.54033	1.41243	1.0793		244.8	0.083	0.052	0.028	0.063		244.8	0.083	0.052	0.028	-0.042
	245	1.7948	1.54103	1.41077	1.0806		245	0.083	0.052	0.028	0.064		245	0.083	0.052	0.028	-0.043
	245.2	1.79539	1.54205	1.41118	1.08074		245.2	0.083	0.052	0.028	0.064		245.2	0.083	0.052	0.028	-0.041
	245.4	1.79536	1.54228	1.4112	1.0813		245.4	0.083	0.053	0.028	0.064		245.4	0.083	0.053	0.028	-0.043
	245.6	1.79673	1.54367	1.41351	1.08317		245.6	0.082	0.053	0.028	0.064		245.6	0.082	0.053	0.028	-0.043
	245.8	1.79791	1.54323	1.41444	1.08228		245.8	0.082	0.054	0.028	0.064		245.8	0.082	0.054	0.028	-0.044
	246	1.79764	1.54356	1.4158	1.08221		246	0.083	0.054	0.028	0.064		246	0.083	0.054	0.028	-0.044
	246.2	1.7971	1.54402	1.41617	1.08323		246.2	0.083	0.054	0.028	0.064		246.2	0.083	0.054	0.028	-0.045
	246.4	1.79761	1.54184	1.41537	1.08287		246.4	0.083	0.054	0.028	0.065		246.4	0.083	0.054	0.028	-0.043
	246.6	1.79832	1.54222	1.41529	1.08273		246.6	0.084	0.054	0.028	0.065		246.6	0.084	0.054	0.028	-0.043
	246.8	1.79961	1.54266	1.4167	1.08392		246.8	0.085	0.054	0.028	0.065		246.8	0.085	0.054	0.028	-0.042
	247	1.79979	1.54235	1.41733	1.0843		247	0.085	0.054	0.028	0.066		247	0.085	0.054	0.028	-0.041
	247.2	1.80076	1.54341	1.41735	1.08413		247.2	0.086	0.055	0.028	0.066		247.2	0.086	0.055	0.028	-0.04
	247.4	1.80199	1.54526	1.41988	1.08577		247.4	0.086	0.055	0.028	0.066		247.4	0.086	0.055	0.028	-0.042
	247.6	1.80176	1.54524	1.421	1.08533		247.6	0.086	0.055	0.027	0.066		247.6	0.086	0.055	0.027	-0.042
	247.8	1.80136	1.54435	1.41958	1.08596		247.8	0.086	0.055	0.027	0.066		247.8	0.086	0.055	0.027	-0.042
	248	1.80207	1.54511	1.42065	1.08726		248	0.085	0.055	0.027	0.067		248	0.085	0.055	0.027	-0.044
	248.2	1.80284	1.54489	1.4217	1.08708		248.2	0.086	0.055	0.027	0.067		248.2	0.086	0.055	0.027	-0.043
	248.4	1.80239	1.54496	1.42139	1.08643		248.4	0.086	0.056	0.028	0.068		248.4	0.086	0.056	0.028	-0.043
	248.6	1.80305	1.54662	1.42208	1.08769		248.6	0.086	0.056	0.028	0.068		248.6	0.086	0.056	0.028	-0.042
	248.8	1.80441	1.54778	1.4219	1.08726		248.8	0.086	0.056	0.029	0.068		248.8	0.086	0.056	0.029	-0.043
	249	1.80485	1.54746	1.42234	1.0865		249	0.086	0.057	0.029	0.068		249	0.086	0.057	0.029	-0.043
	249.2	1.80501	1.54706	1.4223	1.08846		249.2	0.087	0.058	0.03	0.068		249.2	0.087	0.058	0.03	-0.045
	249.4	1.80579	1.54653	1.42193	1.08916		249.4	0.087	0.058	0.031	0.068		249.4	0.087	0.058	0.031	-0.047
	249.6	1.80582	1.54639	1.42177	1.0884		249.6	0.088	0.059	0.031	0.068		249.6	0.088	0.059	0.031	-0.048
	249.8	1.80464	1.5467	1.42254	1.0889		249.8	0.088	0.059	0.032	0.068		249.8	0.088	0.059	0.032	-0.048
	250	1.80445	1.54915	1.42167	1.0895		250	0.088	0.06	0.032	0.068		250	0.088	0.06	0.032	-0.048
	250.2	1.80457	1.54885	1.42284	1.08854		250.2	0.088	0.059	0.033	0.069		250.2	0.088	0.059	0.033	-0.05
	250.4	1.80499	1.54942	1.42392	1.08959		250.4	0.089	0.06	0.033	0.069		250.4	0.089	0.06	0.033	-0.049
	250.6	1.80587	1.55065	1.42472	1.09009		250.6	0.089	0.059	0.034	0.069		250.6	0.089	0.059	0.034	-0.048
	250.8	1.80659	1.55164	1.42452	1.09121		250.8	0.089	0.059	0.034	0.069		250.8	0.089	0.059	0.034	-0.048
	251	1.80763	1.55014	1.42356	1.09228		251	0.09	0.059	0.034	0.069		251	0.09	0.059	0.034	-0.047
	251.2	1.80872	1.55162	1.42575	1.09269		251.2	0.09	0.059	0.033	0.069		251.2	0.09	0.059	0.033	-0.047
	251.4	1.80852	1.5537	1.42594	1.09212		251.4	0.089	0.058	0.033	0.069		251.4	0.089	0.058	0.033	-0.048
	251.6	1.80876	1.55194	1.42443	1.09329		251.6	0.089	0.058	0.032	0.069		251.6	0.089	0.058	0.032	-0.046
	251.8	1.80974	1.55031	1.42633	1.09337		251.8	0.089	0.059	0.032	0.069		251.8	0.089	0.059	0.032	-0.047
	252	1.80956	1.55181	1.42961	1.0927		252	0.089	0.058	0.031	0.07		252	0.089	0.058	0.031	-0.048
	252.2	1.80948	1.55156	1.42624	1.09307		252.2	0.089	0.058	0.031	0.07		252.2	0.089	0.058	0.031	-0.044
	252.4	1.81028	1.54964	1.4273	1.09342		252.4	0.089	0.058	0.03	0.071		252.4	0.089	0.058	0.03	-0.044
	252.6	1.81049	1.55104	1.42782	1.09191		252.6	0.09	0.058	0.03	0.071		252.6	0.09	0.058	0.03	-0.044
	252.8	1.81135	1.55231	1.42798	1.09139		252.8	0.09	0.058	0.03	0.072		252.8	0.09	0.058	0.03	-0.042
	253	1.81172	1.55274	1.42571	1.09227		253	0.091	0.058	0.03	0.073		253	0.091	0.058	0.03	-0.044
	253.2	1.8125	1.55339	1.42809	1.09295		253.2	0.092	0.059	0.029	0.073		253.2	0.092	0.059	0.029	-0.045
	253.4	1.81321	1.55507	1.4291	1.09426		253.4	0.092	0.059	0.029	0.073		253.4	0.092	0.059	0.029	-0.043
	253.6	1.81387	1.55551	1.43107	1.09515		253.6	0.092	0.059	0.029	0.073		253.6	0.092	0.059	0.029	-0.045
	253.8	1.81337	1.55762	1.43148	1.09627		253.8	0.092	0.059	0.029	0.073		253.8	0.092	0.059	0.029	-0.046
	254	1.81443	1.55585	1.43254	1.0969		254	0.092	0.059	0.029	0.073		254	0.092	0.059	0.029	-0.044
	254.2	1.81413	1.55585	1.43241	1.09773		254.2	0.092	0.058	0.03	0.073		254.2	0.092	0.058	0.03	-0.045
	254.4	1.81434	1.55596	1.43192	1.09766		254.4	0.092	0.058	0.03	0.074		254.4	0.092	0.058	0.03	-0.044
	254.6	1.81363	1.555	1.43195	1.09879		254.6	0.092	0.058	0.03	0.073		254.6	0.092	0.058	0.03	-0.044
	254.8	1.81424	1.55411	1.43282	1.09903		254.8	0.092	0.058	0.03	0.073		254.8	0.092	0.058	0.03	-0.046
	255	1.81424	1.55553	1.43415	1.09837		255	0.092	0.058	0.03	0.073		255	0.092	0.058	0.03	-0.045
	255.2	1.81466	1.55544	1.43457	1.09845		255.2	0.092	0.058	0.03	0.073		255.2	0.092	0.058	0.03	-0.045
	255.4	1.81472	1.55655	1.43355	1.09968		255.4	0.091	0.058	0.03	0.073		255.4	0.091	0.058	0.03	-0.045
	255.6	1.81604	1.55796	1.43274	1.09986		255.6	0.09	0.059	0.03	0.074		255.6	0.09	0.059	0.03	-0.045
	255.8	1.81641	1.55739	1.43119	1.10064		255.8	0.09	0.059	0.03	0.074		255.8	0.09	0.059	0.03	-0.043
	256	1.81618	1.55681	1.43191	1.10185		256	0.09	0.059	0.03	0.075		256	0.09	0.059	0.03	-0.045
	256.2	1.81682	1.55968	1.43134	1.1029		256.2	0.09	0.06	0.03	0.076		256.2	0.09	0.06	0.03	-0.046
	256.4	1.81713	1.55991	1.43244	1.10212		256.4	0.09	0.06	0.031	0.076		256.4	0.09	0.06	0.031	-0.045
	256.6	1.81692	1.56066	1.43427	1.10256		256.6	0.09	0.06	0.031	0.077		256.6	0.09	0.06	0.031	-0.046
	256.8	1.81653	1.56204	1.4353	1.10359		256.8	0.091	0.06	0.031	0.078		256.8	0.091	0.06	0.031	-0.047
	257	1.81692	1.56269	1.43602	1.10384		257	0.091	0.061	0.031	0.078		257	0.091	0.061	0.031	-0.046
	257.2	1.81703	1.56272	1.43646	1.10232		257.2	0.091	0.061	0.031	0.078		257.2	0.091	0.061	0.031	-0.045
	257.4	1.81689	1.561	1.43867	1.10405		257.4	0.091	0.061	0.031	0.078		257.4	0.091	0.061	0.031	-0.047
	257.6	1.81765	1.56091	1.44	1.10425		257.6	0.092	0.061	0.032	0.078		257.6	0.092	0.061	0.032	-0.046
	257.8	1.81846	1.56023	1.4393	1.10373		257.8	0.093	0.062	0.032	0.078		257.8	0.093	0.062	0.032	-0.048
	258	1.81912	1.56268	1.43931	1.1048		258	0.094	0.062	0.032	0.077		258	0.094	0.062	0.032	-0.047
	258.2	1.81978	1.56041	1.44144	1.10723		258.2	0.094	0.062	0.032	0.077		258.2	0.094	0.062	0.032	-0.047
	258.4	1.82122	1.56172	1.43989	1.10519		258.4	0.095	0.062	0.032	0.077		258.4	0.095	0.062	0.032	-0.046
	258.6	1.82193	1.56179	1.43881	1.10628		258.6	0.095	0.062	0.032	0.076		258.6	0.095	0.062	0.032	-0.047
	258.8	1.82281	1.56271	1.44116	1.10697		258.8	0.094	0.063	0.032	0.076		258.8	0.094	0.063	0.032	-0.046
	259	1.82291	1.56308	1.44143	1.10668		259	0.094	0.063	0.032	0.076		259	0.094	0.063	0.032	-0.047
	259.2	1.82342	1.56398	1.44069	1.10602		259.2	0.094	0.063	0.032	0.076		259.2	0.094	0.063	0.032	-0.048
	259.4	1.824	1.56485	1.44033	1.10877		259.4	0.094	0.063	0.032	0.076		259.4	0.094	0.063	0.032	-0.048
	259.6	1.824	1.56489	1.44148	1.10782		259.6	0.094	0.063	0.032	0.076		259.6	0.094	0.063	0.032	-0.046
	259.8	1.82355	1.56786	1.44148	1.10685		259.8	0.093	0.062	0.032	0.076		259.8	0.093	0.062	0.032	-0.047
	260	1.82423	1.5665	1.44106	1.10766		260	0.093	0.062	0.032	0.077		260	0.093	0.062	0.032	-0.046
	260.2	1.82452	1.56768	1.44252	1.1072		260.2	0.093	0.061	0.032	0.077		260.2	0.093	0.061	0.032	-0.046
	260.4	1.82379	1.5683	1.44436	1.10601		260.4	0.092	0.061	0.032	0.077		260.4	0.092	0.061	0.032	-0.048
	260.6	1.82372	1.56907	1.44155	1.10778		260.6	0.093	0.061	0.032	0.078		260.6	0.093	0.061	0.032	-0.049
	260.8	1.82399	1.56706	1.43953	1.10798		260.8	0.093	0.061	0.032	0.078		260.8	0.093	0.061	0.032	-0.048
	261	1.82404	1.56877	1.44272	1.10824		261	0.094	0.061	0.032	0.078		261	0.094	0.061	0.032	-0.046
	261.2	1.82406	1.56769	1.44156	1.10945		261.2	0.094	0.061	0.032	0.079		261.2	0.094	0.061	0.032	-0.047
	261.4	1.82504	1.56869	1.44008	1.10974		261.4	0.095	0.062	0.032	0.079		261.4	0.095	0.062	0.032	-0.045
	261.6	1.82631	1.56922	1.44187	1.10927		261.6	0.096	0.062	0.032	0.079		261.6	0.096	0.062	0.032	-0.046
	261.8	1.82677	1.56984	1.44407	1.11011		261.8	0.096	0.062	0.032	0.079		261.8	0.096	0.062	0.032	-0.045
	262	1.82684	1.56954	1.4417	1.10994		262	0.096	0.063	0.032	0.08		262	0.096	0.063	0.032	-0.046
	262.2	1.82767	1.57147	1.44337	1.11004		262.2	0.096	0.063	0.032	0.079		262.2	0.096	0.063	0.032	-0.047
	262.4	1.82798	1.57114	1.44556	1.11131		262.4	0.096	0.063	0.032	0.08		262.4	0.096	0.063	0.032	-0.047
	262.6	1.82713	1.57105	1.44683	1.11108		262.6	0.095	0.064	0.032	0.08		262.6	0.095	0.064	0.032	-0.047
	262.8	1.82844	1.57156	1.44658	1.11155		262.8	0.095	0.064	0.032	0.08		262.8	0.095	0.064	0.032	-0.047
	263	1.82871	1.57147	1.44649	1.11126		263	0.096	0.064	0.032	0.08		263	0.096	0.064	0.032	-0.048
	263.2	1.82866	1.57175	1.44657	1.11181		263.2	0.096	0.064	0.032	0.081		263.2	0.096	0.064	0.032	-0.045
	263.4	1.82972	1.57088	1.44447	1.1114		263.4	0.096	0.064	0.033	0.081		263.4	0.096	0.064	0.033	-0.048
	263.6	1.83073	1.57167	1.44292	1.11334		263.6	0.096	0.065	0.033	0.082		263.6	0.096	0.065	0.033	-0.049
	263.8	1.82985	1.57206	1.44513	1.11384		263.8	0.097	0.065	0.033	0.082		263.8	0.097	0.065	0.033	-0.048
	264	1.83071	1.57325	1.44743	1.11444		264	0.097	0.065	0.034	0.082		264	0.097	0.065	0.034	-0.049
	264.2	1.83089	1.57415	1.44633	1.11535		264.2	0.098	0.065	0.034	0.083		264.2	0.098	0.065	0.034	-0.049
	264.4	1.83065	1.57325	1.44671	1.11499		264.4	0.099	0.065	0.034	0.083		264.4	0.099	0.065	0.034	-0.048
	264.6	1.83017	1.57312	1.44804	1.11393		264.6	0.099	0.065	0.034	0.083		264.6	0.099	0.065	0.034	-0.047
	264.8	1.83194	1.57223	1.44872	1.11469		264.8	0.1	0.066	0.034	0.083		264.8	0.1	0.066	0.034	-0.049
	265	1.83267	1.5715	1.44729	1.11548		265	0.101	0.066	0.034	0.084		265	0.101	0.066	0.034	-0.049
	265.2	1.83292	1.5723	1.44945	1.11493		265.2	0.102	0.067	0.035	0.084		265.2	0.102	0.067	0.035	-0.052
		1.83373	1.57405	1.45306	1.11532		265.4	0.102	0.067	0.035	0.084		265.4	0.102	0.067	0.035	-0.05
	265.6	1.8339	1.57499	1.45409	1.11645		265.6	0.102	0.067	0.034	0.085		265.6	0.102	0.067	0.034	-0.05
	265.8	1.83351	1.57632	1.45245	1.11699		265.8	0.101	0.067	0.034	0.086		265.8	0.101	0.067	0.034	-0.048
	266	1.83391	1.57671	1.45381	1.11585		266	0.1	0.068	0.034	0.086		266	0.1	0.068	0.034	-0.047
	266.2	1.8335	1.57481	1.45296	1.11686		266.2	0.099	0.068	0.033	0.086		266.2	0.099	0.068	0.033	-0.046
	266.4	1.83215	1.57541	1.45221	1.11738		266.4	0.098	0.068	0.033	0.087		266.4	0.098	0.068	0.033	-0.047
	266.6	1.83384	1.57604	1.45179	1.1166		266.6	0.098	0.068	0.033	0.087		266.6	0.098	0.068	0.033	-0.048
	266.8	1.83408	1.57707	1.45373	1.11747		266.8	0.098	0.067	0.033	0.087		266.8	0.098	0.067	0.033	-0.048
	267	1.83404	1.57742	1.4527	1.119		267	0.098	0.067	0.033	0.087		267	0.098	0.067	0.033	-0.047
	267.2	1.8358	1.57778	1.45409	1.11836		267.2	0.098	0.067	0.033	0.087		267.2	0.098	0.067	0.033	-0.046
	267.4	1.83645	1.58006	1.4558	1.11903		267.4	0.098	0.067	0.033	0.087		267.4	0.098	0.067	0.033	-0.048
	267.6	1.83575	1.57894	1.45375	1.12049		267.6	0.098	0.067	0.033	0.087		267.6	0.098	0.067	0.033	-0.047
	267.8	1.83635	1.57774	1.45499	1.12056		267.8	0.098	0.067	0.033	0.087		267.8	0.098	0.067	0.033	-0.048
	268	1.83623	1.57881	1.45812	1.12102		268	0.099	0.067	0.034	0.087		268	0.099	0.067	0.034	-0.049
	268.2	1.8358	1.58111	1.45633	1.12208		268.2	0.1	0.067	0.034	0.087		268.2	0.1	0.067	0.034	-0.051
	268.4	1.83684	1.57983	1.45515	1.12201		268.4	0.1	0.067	0.034	0.087		268.4	0.1	0.067	0.034	-0.049
	268.6	1.83777	1.5802	1.45833	1.12167		268.6	0.101	0.067	0.034	0.086		268.6	0.101	0.067	0.034	-0.049
	268.8	1.83734	1.58248	1.45825	1.12112		268.8	0.102	0.068	0.034	0.086		268.8	0.102	0.068	0.034	-0.05
	269	1.83776	1.58226	1.45623	1.12168		269	0.102	0.068	0.034	0.086		269	0.102	0.068	0.034	-0.05
	269.2	1.83884	1.58165	1.45768	1.12225		269.2	0.102	0.068	0.034	0.086		269.2	0.102	0.068	0.034	-0.048
	269.4	1.83848	1.58154	1.45934	1.12312		269.4	0.102	0.069	0.034	0.087		269.4	0.102	0.069	0.034	-0.048
	269.6	1.83788	1.58263	1.45741	1.12493		269.6	0.102	0.069	0.034	0.087		269.6	0.102	0.069	0.034	-0.048
	269.8	1.83887	1.58283	1.45506	1.12482		269.8	0.101	0.069	0.034	0.087		269.8	0.101	0.069	0.034	-0.048
	270	1.83979	1.58158	1.45564	1.12467		270	0.101	0.069	0.035	0.088		270	0.101	0.069	0.035	-0.048
	270.2	1.83974	1.58104	1.45662	1.12478		270.2	0.1	0.07	0.035	0.088		270.2	0.1	0.07	0.035	-0.049
	270.4	1.84042	1.58165	1.45665	1.12475		270.4	0.1	0.069	0.035	0.088		270.4	0.1	0.069	0.035	-0.051
	270.6	1.84118	1.57957	1.45758	1.12441		270.6	0.1	0.069	0.035	0.089		270.6	0.1	0.069	0.035	-0.051
	270.8	1.84067	1.57827	1.46165	1.12621		270.8	0.1	0.069	0.035	0.089		270.8	0.1	0.069	0.035	-0.049
	271	1.84088	1.58078	1.46311	1.12603		271	0.1	0.069	0.035	0.09		271	0.1	0.069	0.035	-0.05
	271.2	1.84121	1.58143	1.46117	1.12703		271.2	0.1	0.069	0.035	0.09		271.2	0.1	0.069	0.035	-0.051
	271.4	1.84164	1.58051	1.46153	1.12695		271.4	0.099	0.069	0.035	0.091		271.4	0.099	0.069	0.035	-0.051
	271.6	1.8419	1.58266	1.46479	1.12742		271.6	0.098	0.069	0.035	0.091		271.6	0.098	0.069	0.035	-0.051
	271.8	1.8425	1.58287	1.46196	1.12773		271.8	0.098	0.069	0.035	0.091		271.8	0.098	0.069	0.035	-0.05
	272	1.84304	1.5819	1.4614	1.12892		272	0.098	0.069	0.035	0.091		272	0.098	0.069	0.035	-0.048
	272.2	1.84387	1.58128	1.46403	1.12642		272.2	0.098	0.069	0.035	0.091		272.2	0.098	0.069	0.035	-0.048
	272.4	1.84449	1.58248	1.46316	1.12738		272.4	0.099	0.07	0.035	0.091		272.4	0.099	0.07	0.035	-0.048
	272.6	1.84582	1.5826	1.46058	1.1282		272.6	0.099	0.07	0.035	0.091		272.6	0.099	0.07	0.035	-0.048
	272.8	1.84635	1.58403	1.46126	1.12724		272.8	0.099	0.071	0.035	0.091		272.8	0.099	0.071	0.035	-0.051
	273	1.84666	1.58405	1.46194	1.1277		273	0.1	0.071	0.035	0.091		273	0.1	0.071	0.035	-0.05
	273.2	1.84657	1.58558	1.46118	1.13079		273.2	0.1	0.071	0.035	0.091		273.2	0.1	0.071	0.035	-0.051
	273.4	1.84658	1.58679	1.4626	1.13104		273.4	0.1	0.071	0.035	0.091		273.4	0.1	0.071	0.035	-0.051
	273.6	1.84609	1.58706	1.46278	1.13013		273.6	0.1	0.071	0.035	0.091		273.6	0.1	0.071	0.035	-0.05
	273.8	1.84643	1.58778	1.4637	1.13017		273.8	0.1	0.071	0.035	0.092		273.8	0.1	0.071	0.035	-0.049
	274	1.84538	1.58872	1.46265	1.12968		274	0.101	0.071	0.035	0.092		274	0.101	0.071	0.035	-0.049
	274.2	1.84629	1.58902	1.46294	1.12965		274.2	0.101	0.071	0.035	0.093		274.2	0.101	0.071	0.035	-0.049
	274.4	1.84696	1.58826	1.46529	1.12999		274.4	0.102	0.07	0.035	0.093		274.4	0.102	0.07	0.035	-0.048
	274.6	1.84774	1.59002	1.46699	1.1309		274.6	0.102	0.07	0.035	0.094		274.6	0.102	0.07	0.035	-0.049
	274.8	1.84809	1.58965	1.46628	1.13199		274.8	0.103	0.069	0.036	0.094		274.8	0.103	0.069	0.036	-0.049
	275	1.84812	1.58836	1.46735	1.13262		275	0.103	0.069	0.036	0.094		275	0.103	0.069	0.036	-0.051
	275.2	1.848	1.58895	1.4696	1.13153		275.2	0.103	0.069	0.036	0.095		275.2	0.103	0.069	0.036	-0.052
	275.4	1.84806	1.59092	1.46684	1.13078		275.4	0.102	0.069	0.036	0.096		275.4	0.102	0.069	0.036	-0.053
	275.6	1.848	1.58934	1.46605	1.13162		275.6	0.102	0.069	0.037	0.096		275.6	0.102	0.069	0.037	-0.053
	275.8	1.84899	1.5906	1.46894	1.1317		275.8	0.102	0.069	0.037	0.097		275.8	0.102	0.069	0.037	-0.052
	276	1.85031	1.59253	1.47004	1.13282		276	0.103	0.07	0.038	0.097		276	0.103	0.07	0.038	-0.053
	276.2	1.85072	1.59269	1.46845	1.1342		276.2	0.103	0.07	0.038	0.097		276.2	0.103	0.07	0.038	-0.052
	276.4	1.85056	1.59127	1.46736	1.13516		276.4	0.104	0.07	0.038	0.097		276.4	0.104	0.07	0.038	-0.053
	276.6	1.8504	1.59167	1.46984	1.13386		276.6	0.104	0.07	0.038	0.097		276.6	0.104	0.07	0.038	-0.052
	276.8	1.84999	1.59161	1.46904	1.13432		276.8	0.104	0.07	0.038	0.097		276.8	0.104	0.07	0.038	-0.054
	277	1.85082	1.59256	1.46728	1.13382		277	0.104	0.07	0.038	0.097		277	0.104	0.07	0.038	-0.054
	277.2	1.85047	1.5937	1.46806	1.1328		277.2	0.104	0.07	0.037	0.097		277.2	0.104	0.07	0.037	-0.053
	277.4	1.85203	1.59488	1.471	1.13307		277.4	0.103	0.07	0.037	0.097		277.4	0.103	0.07	0.037	-0.052
	277.6	1.85314	1.59511	1.47061	1.13446		277.6	0.104	0.071	0.037	0.097		277.6	0.104	0.071	0.037	-0.052
	277.8	1.85284	1.59508	1.46901	1.13461		277.8	0.104	0.071	0.037	0.097		277.8	0.104	0.071	0.037	-0.048
	278	1.853	1.59391	1.47215	1.13485		278	0.105	0.071	0.037	0.097		278	0.105	0.071	0.037	-0.05
	278.2	1.85336	1.59312	1.47312	1.1355		278.2	0.106	0.071	0.038	0.097		278.2	0.106	0.071	0.038	-0.051
	278.4	1.85279	1.59404	1.47278	1.13566		278.4	0.106	0.071	0.038	0.096		278.4	0.106	0.071	0.038	-0.052
	278.6	1.85295	1.59445	1.47323	1.13565		278.6	0.107	0.071	0.038	0.096		278.6	0.107	0.071	0.038	-0.054
	278.8	1.85427	1.59541	1.47698	1.13526		278.8	0.107	0.072	0.038	0.097		278.8	0.107	0.072	0.038	-0.055
	279	1.85526	1.59695	1.47627	1.13542		279	0.106	0.072	0.038	0.097		279	0.106	0.072	0.038	-0.054
	279.2	1.85521	1.59707	1.47357	1.13567		279.2	0.106	0.072	0.038	0.098		279.2	0.106	0.072	0.038	-0.054
	279.4	1.85558	1.5962	1.47281	1.13622		279.4	0.105	0.072	0.038	0.099		279.4	0.105	0.072	0.038	-0.053
	279.6	1.85567	1.59686	1.47389	1.13553		279.6	0.105	0.072	0.038	0.099		279.6	0.105	0.072	0.038	-0.052
	279.8	1.85563	1.59594	1.47445	1.13595		279.8	0.104	0.072	0.038	0.099		279.8	0.104	0.072	0.038	-0.052
	280	1.85481	1.5961	1.47317	1.13714		280	0.104	0.072	0.038	0.1		280	0.104	0.072	0.038	-0.053
	280.2	1.85553	1.59656	1.47739	1.13904		280.2	0.103	0.073	0.038	0.1		280.2	0.103	0.073	0.038	-0.053
	280.4	1.85539	1.59468	1.47864	1.13845		280.4	0.103	0.073	0.037	0.101		280.4	0.103	0.073	0.037	-0.05
	280.6	1.85548	1.59526	1.47705	1.13985		280.6	0.102	0.073	0.037	0.101		280.6	0.102	0.073	0.037	-0.05
	280.8	1.85691	1.59556	1.47408	1.14061		280.8	0.102	0.073	0.037	0.102		280.8	0.102	0.073	0.037	-0.051
	281	1.85756	1.59571	1.47609	1.13978		281	0.102	0.074	0.036	0.102		281	0.102	0.074	0.036	-0.051
	281.2	1.85832	1.59542	1.47507	1.13941		281.2	0.102	0.075	0.037	0.102		281.2	0.102	0.075	0.037	-0.051
	281.4	1.8593	1.59733	1.4753	1.1406		281.4	0.103	0.075	0.037	0.102		281.4	0.103	0.075	0.037	-0.053
	281.6	1.85969	1.5974	1.47598	1.14007		281.6	0.104	0.076	0.037	0.102		281.6	0.104	0.076	0.037	-0.053
	281.8	1.85888	1.59984	1.48	1.13996		281.8	0.104	0.077	0.038	0.102		281.8	0.104	0.077	0.038	-0.052
	282	1.86062	1.59926	1.47852	1.14033		282	0.105	0.077	0.038	0.102		282	0.105	0.077	0.038	-0.052
	282.2	1.86112	1.60007	1.47953	1.14091		282.2	0.106	0.078	0.038	0.102		282.2	0.106	0.078	0.038	-0.053
	282.4	1.86163	1.60205	1.48075	1.14159		282.4	0.106	0.078	0.038	0.102		282.4	0.106	0.078	0.038	-0.054
	282.6	1.86206	1.60165	1.48126	1.14334		282.6	0.107	0.078	0.039	0.102		282.6	0.107	0.078	0.039	-0.055
	282.8	1.86253	1.59941	1.47817	1.14195		282.8	0.107	0.078	0.039	0.102		282.8	0.107	0.078	0.039	-0.056
	283	1.86122	1.60165	1.47998	1.14253		283	0.106	0.077	0.039	0.102		283	0.106	0.077	0.039	-0.054
	283.2	1.86156	1.60141	1.48141	1.14283		283.2	0.106	0.077	0.039	0.102		283.2	0.106	0.077	0.039	-0.054
	283.4	1.86149	1.60124	1.47995	1.14407		283.4	0.106	0.077	0.039	0.103		283.4	0.106	0.077	0.039	-0.052
	283.6	1.86195	1.60249	1.47975	1.14288		283.6	0.106	0.077	0.038	0.103		283.6	0.106	0.077	0.038	-0.052
	283.8	1.86276	1.60311	1.48112	1.14598		283.8	0.106	0.076	0.038	0.103		283.8	0.106	0.076	0.038	-0.051
	284	1.86339	1.60142	1.48185	1.1464		284	0.107	0.076	0.038	0.103		284	0.107	0.076	0.038	-0.052
	284.2	1.86292	1.60276	1.47915	1.1461		284.2	0.106	0.076	0.038	0.103		284.2	0.106	0.076	0.038	-0.052
	284.4	1.86307	1.60284	1.47991	1.14532		284.4	0.106	0.076	0.038	0.103		284.4	0.106	0.076	0.038	-0.053
	284.6	1.86303	1.60238	1.48068	1.14806		284.6	0.106	0.076	0.038	0.103		284.6	0.106	0.076	0.038	-0.053
	284.8	1.86279	1.60441	1.4801	1.14705		284.8	0.106	0.076	0.037	0.103		284.8	0.106	0.076	0.037	-0.053
	285	1.86399	1.60412	1.47947	1.14759		285	0.105	0.076	0.037	0.102		285	0.105	0.076	0.037	-0.052
	285.2	1.86438	1.60469	1.48213	1.14976		285.2	0.105	0.076	0.037	0.102		285.2	0.105	0.076	0.037	-0.052
	285.4	1.86476	1.60586	1.48269	1.14958		285.4	0.106	0.076	0.038	0.102		285.4	0.106	0.076	0.038	-0.052
	285.6	1.86567	1.60536	1.4849	1.14889		285.6	0.106	0.076	0.038	0.102		285.6	0.106	0.076	0.038	-0.053
	285.8	1.86611	1.60548	1.48518	1.14991		285.8	0.106	0.076	0.038	0.102		285.8	0.106	0.076	0.038	-0.052
	286	1.86617	1.60695	1.48557	1.15042		286	0.107	0.076	0.038	0.103		286	0.107	0.076	0.038	-0.053
	286.2	1.86664	1.60699	1.48377	1.14983		286.2	0.107	0.076	0.038	0.103		286.2	0.107	0.076	0.038	-0.052
	286.4	1.86814	1.60693	1.48418	1.15105		286.4	0.107	0.076	0.037	0.103		286.4	0.107	0.076	0.037	-0.052
	286.6	1.86851	1.60866	1.48269	1.15059		286.6	0.108	0.076	0.037	0.104		286.6	0.108	0.076	0.037	-0.053
	286.8	1.86886	1.60664	1.4844	1.15035		286.8	0.108	0.076	0.038	0.105		286.8	0.108	0.076	0.038	-0.054
	287	1.86895	1.60813	1.48493	1.1506		287	0.108	0.076	0.038	0.105		287	0.108	0.076	0.038	-0.052
	287.2	1.86951	1.60754	1.48633	1.15083		287.2	0.108	0.077	0.038	0.106		287.2	0.108	0.077	0.038	-0.053
	287.4	1.86798	1.60637	1.48782	1.15193		287.4	0.108	0.078	0.039	0.106		287.4	0.108	0.078	0.039	-0.055
	287.6	1.86839	1.60513	1.49014	1.15174		287.6	0.108	0.078	0.039	0.107		287.6	0.108	0.078	0.039	-0.052
	287.8	1.86813	1.60715	1.48875	1.15234		287.8	0.108	0.078	0.039	0.107		287.8	0.108	0.078	0.039	-0.053
	288	1.86822	1.60523	1.48869	1.1526		288	0.108	0.078	0.04	0.107		288	0.108	0.078	0.04	-0.054
	288.2	1.86793	1.60632	1.49142	1.15174		288.2	0.107	0.078	0.04	0.108		288.2	0.107	0.078	0.04	-0.058
	288.4	1.86978	1.60682	1.48889	1.15107		288.4	0.107	0.078	0.04	0.108		288.4	0.107	0.078	0.04	-0.055
	288.6	1.86973	1.60712	1.48875	1.15262		288.6	0.106	0.078	0.04	0.108		288.6	0.106	0.078	0.04	-0.056
	288.8	1.86997	1.60641	1.49022	1.15283		288.8	0.106	0.078	0.04	0.109		288.8	0.106	0.078	0.04	-0.056
	289	1.87001	1.60809	1.48933	1.15289		289	0.106	0.078	0.04	0.109		289	0.106	0.078	0.04	-0.055
	289.2	1.8708	1.60664	1.48818	1.15373		289.2	0.106	0.078	0.039	0.109		289.2	0.106	0.078	0.039	-0.052
	289.4	1.86988	1.60617	1.48924	1.15329		289.4	0.107	0.078	0.039	0.109		289.4	0.107	0.078	0.039	-0.052
	289.6	1.8709	1.60796	1.48705	1.15363		289.6	0.107	0.078	0.039	0.109		289.6	0.107	0.078	0.039	-0.053
	289.8	1.87036	1.6093	1.48828	1.15434		289.8	0.109	0.079	0.04	0.11		289.8	0.109	0.079	0.04	-0.053
	290	1.8708	1.60787	1.49068	1.15416		290	0.11	0.078	0.04	0.11		290	0.11	0.078	0.04	-0.053
	290.2	1.87051	1.61013	1.4894	1.15534		290.2	0.11	0.078	0.04	0.11		290.2	0.11	0.078	0.04	-0.054
	290.4	1.87065	1.61143	1.49162	1.15665		290.4	0.111	0.079	0.04	0.111		290.4	0.111	0.079	0.04	-0.055
	290.6	1.86973	1.61276	1.49458	1.15523		290.6	0.112	0.079	0.04	0.111		290.6	0.112	0.079	0.04	-0.056
	290.8	1.87161	1.61219	1.49181	1.15598		290.8	0.112	0.079	0.041	0.111		290.8	0.112	0.079	0.041	-0.057
	291	1.87199	1.61379	1.49156	1.15742		291	0.113	0.079	0.041	0.111		291	0.113	0.079	0.041	-0.057
	291.2	1.87175	1.61363	1.49239	1.15639		291.2	0.113	0.079	0.041	0.112		291.2	0.113	0.079	0.041	-0.059
	291.4	1.87319	1.61337	1.49136	1.15642		291.4	0.113	0.079	0.042	0.112		291.4	0.113	0.079	0.042	-0.058
	291.6	1.8739	1.61331	1.49177	1.15972		291.6	0.113	0.079	0.042	0.112		291.6	0.113	0.079	0.042	-0.056
	291.8	1.87352	1.61511	1.49321	1.15929		291.8	0.113	0.078	0.042	0.112		291.8	0.113	0.078	0.042	-0.056
	292	1.87389	1.61621	1.4927	1.15908		292	0.113	0.078	0.041	0.113		292	0.113	0.078	0.041	-0.055
	292.2	1.87482	1.61438	1.49374	1.15953		292.2	0.113	0.078	0.041	0.113		292.2	0.113	0.078	0.041	-0.055
	292.4	1.87392	1.61611	1.49523	1.16053		292.4	0.112	0.078	0.041	0.113		292.4	0.112	0.078	0.041	-0.054
	292.6	1.87492	1.61677	1.49441	1.15886		292.6	0.112	0.078	0.04	0.113		292.6	0.112	0.078	0.04	-0.055
	292.8	1.87464	1.61534	1.49685	1.16002		292.8	0.111	0.078	0.04	0.113		292.8	0.111	0.078	0.04	-0.054
	293	1.87403	1.61495	1.49873	1.15998		293	0.111	0.079	0.04	0.113		293	0.111	0.079	0.04	-0.054
	293.2	1.87482	1.61652	1.49745	1.16054		293.2	0.111	0.08	0.04	0.113		293.2	0.111	0.08	0.04	-0.054
	293.4	1.8753	1.61583	1.49798	1.1607		293.4	0.112	0.08	0.039	0.113		293.4	0.112	0.08	0.039	-0.055
	293.6	1.87484	1.61428	1.49793	1.16048		293.6	0.112	0.081	0.04	0.113		293.6	0.112	0.081	0.04	-0.054
	293.8	1.87582	1.61539	1.49724	1.16021		293.8	0.112	0.081	0.039	0.113		293.8	0.112	0.081	0.039	-0.055
	294	1.87723	1.61521	1.49751	1.16116		294	0.112	0.081	0.039	0.113		294	0.112	0.081	0.039	-0.054
	294.2	1.87643	1.61627	1.49885	1.16163		294.2	0.111	0.081	0.039	0.113		294.2	0.111	0.081	0.039	-0.055
	294.4	1.8772	1.61704	1.49727	1.1614		294.4	0.111	0.081	0.04	0.113		294.4	0.111	0.081	0.04	-0.055
	294.6	1.87773	1.61817	1.49792	1.1621		294.6	0.11	0.081	0.04	0.113		294.6	0.11	0.081	0.04	-0.055
	294.8	1.87773	1.6182	1.49839	1.16211		294.8	0.11	0.081	0.04	0.113		294.8	0.11	0.081	0.04	-0.053
	295	1.87792	1.61829	1.49718	1.16191		295	0.109	0.081	0.04	0.113		295	0.109	0.081	0.04	-0.055
	295.2	1.87843	1.61742	1.49544	1.16308		295.2	0.109	0.081	0.041	0.113		295.2	0.109	0.081	0.041	-0.055
	295.4	1.87833	1.6179	1.49652	1.16356		295.4	0.109	0.081	0.041	0.114		295.4	0.109	0.081	0.041	-0.055
	295.6	1.87801	1.61768	1.4974	1.16433		295.6	0.109	0.081	0.041	0.114		295.6	0.109	0.081	0.041	-0.057
	295.8	1.87767	1.61725	1.49657	1.16624		295.8	0.109	0.081	0.041	0.114		295.8	0.109	0.081	0.041	-0.058
	296	1.87756	1.61905	1.49757	1.16638		296	0.109	0.081	0.041	0.114		296	0.109	0.081	0.041	-0.058
	296.2	1.87807	1.61972	1.50017	1.16529		296.2	0.109	0.081	0.041	0.114		296.2	0.109	0.081	0.041	-0.056
	296.4	1.87908	1.61831	1.49935	1.16644		296.4	0.109	0.081	0.041	0.114		296.4	0.109	0.081	0.041	-0.057
	296.6	1.87939	1.61867	1.49824	1.16619		296.6	0.11	0.082	0.042	0.114		296.6	0.11	0.082	0.042	-0.055
	296.8	1.88037	1.61891	1.49874	1.1647		296.8	0.111	0.083	0.042	0.114		296.8	0.111	0.083	0.042	-0.056
	297	1.88075	1.61878	1.50012	1.16475		297	0.112	0.083	0.042	0.114		297	0.112	0.083	0.042	-0.055
	297.2	1.88075	1.62025	1.50054	1.16601		297.2	0.112	0.083	0.042	0.114		297.2	0.112	0.083	0.042	-0.056
	297.4	1.88067	1.621	1.50344	1.16432		297.4	0.113	0.084	0.042	0.114		297.4	0.113	0.084	0.042	-0.057
	297.6	1.88085	1.62102	1.50238	1.16495		297.6	0.113	0.083	0.042	0.114		297.6	0.113	0.083	0.042	-0.057
	297.8	1.88065	1.62365	1.50343	1.16536		297.8	0.113	0.083	0.042	0.114		297.8	0.113	0.083	0.042	-0.055
	298	1.88064	1.62427	1.50378	1.1659		298	0.113	0.083	0.042	0.115		298	0.113	0.083	0.042	-0.056
	298.2	1.88069	1.6242	1.50416	1.16548		298.2	0.113	0.084	0.042	0.115		298.2	0.113	0.084	0.042	-0.058
	298.4	1.88151	1.62574	1.50173	1.16684		298.4	0.113	0.084	0.043	0.116		298.4	0.113	0.084	0.043	-0.058
	298.6	1.88209	1.62539	1.5023	1.16686		298.6	0.113	0.084	0.043	0.116		298.6	0.113	0.084	0.043	-0.059
	298.8	1.88206	1.62295	1.50209	1.16769		298.8	0.113	0.085	0.043	0.117		298.8	0.113	0.085	0.043	-0.059
	299	1.88316	1.62345	1.5004	1.16853		299	0.113	0.084	0.043	0.117		299	0.113	0.084	0.043	-0.059
	299.2	1.88402	1.62423	1.50068	1.16868		299.2	0.113	0.084	0.043	0.118		299.2	0.113	0.084	0.043	-0.058
	299.4	1.88331	1.62311	1.50376	1.16893		299.4	0.113	0.084	0.043	0.12		299.4	0.113	0.084	0.043	-0.057
	299.6	1.8843	1.62465	1.50507	1.17028		299.6	0.113	0.083	0.043	0.12		299.6	0.113	0.083	0.043	-0.056
	299.8	1.88507	1.62535	1.5083	1.17051		299.8	0.112	0.083	0.043	0.121		299.8	0.112	0.083	0.043	-0.057
	300	1.88525	1.62357	1.50971	1.16919		300	0.112	0.083	0.043	0.122		300	0.112	0.083	0.043	-0.058
	300.2	1.88518	1.62212	1.50856	1.17002		300.2	0.112	0.083	0.043	0.122		300.2	0.112	0.083	0.043	-0.058
	300.4	1.88611	1.62312	1.5082	1.17067		300.4	0.112	0.083	0.043	0.122		300.4	0.112	0.083	0.043	-0.058
	300.6	1.88648	1.62267	1.51058	1.16913		300.6	0.113	0.083	0.043	0.122		300.6	0.113	0.083	0.043	-0.059
	300.8	1.88658	1.62391	1.50865	1.16954		300.8	0.113	0.083	0.043	0.122		300.8	0.113	0.083	0.043	-0.059
	301	1.88704	1.62315	1.51014	1.17153		301	0.113	0.083	0.043	0.122		301	0.113	0.083	0.043	-0.057
	301.2	1.8872	1.62426	1.51189	1.17098		301.2	0.114	0.083	0.043	0.122		301.2	0.114	0.083	0.043	-0.058
	301.4	1.88702	1.62551	1.51239	1.17033		301.4	0.114	0.083	0.042	0.122		301.4	0.114	0.083	0.042	-0.058
	301.6	1.88662	1.62557	1.51083	1.17198		301.6	0.114	0.084	0.042	0.121		301.6	0.114	0.084	0.042	-0.057
	301.8	1.88703	1.62667	1.50942	1.17184		301.8	0.114	0.084	0.042	0.121		301.8	0.114	0.084	0.042	-0.056
	302	1.88633	1.62879	1.5083	1.17123		302	0.114	0.084	0.042	0.12		302	0.114	0.084	0.042	-0.057
	302.2	1.88679	1.62848	1.50719	1.17223		302.2	0.114	0.084	0.041	0.12		302.2	0.114	0.084	0.041	-0.053
	302.4	1.88674	1.62854	1.50642	1.17282		302.4	0.114	0.085	0.041	0.12		302.4	0.114	0.085	0.041	-0.053
	302.6	1.88748	1.62919	1.50721	1.17265		302.6	0.114	0.084	0.04	0.12		302.6	0.114	0.084	0.04	-0.056
	302.8	1.88787	1.6284	1.50963	1.17356		302.8	0.114	0.084	0.04	0.121		302.8	0.114	0.084	0.04	-0.055
	303	1.88833	1.62968	1.51055	1.17497		303	0.114	0.084	0.04	0.121		303	0.114	0.084	0.04	-0.054
	303.2	1.88876	1.63124	1.51027	1.1744		303.2	0.113	0.084	0.04	0.121		303.2	0.113	0.084	0.04	-0.057
	303.4	1.88981	1.63056	1.51246	1.17446		303.4	0.113	0.084	0.04	0.121		303.4	0.113	0.084	0.04	-0.054
	303.6	1.88976	1.63107	1.51398	1.17461		303.6	0.113	0.084	0.04	0.121		303.6	0.113	0.084	0.04	-0.054
	303.8	1.8904	1.6318	1.51368	1.17382		303.8	0.113	0.083	0.04	0.121		303.8	0.113	0.083	0.04	-0.055
	304	1.89129	1.63042	1.51365	1.17319		304	0.114	0.083	0.041	0.121		304	0.114	0.083	0.041	-0.056
	304.2	1.89158	1.63016	1.51449	1.17551		304.2	0.114	0.083	0.041	0.121		304.2	0.114	0.083	0.041	-0.055
	304.4	1.89109	1.63202	1.51273	1.1759		304.4	0.114	0.083	0.041	0.121		304.4	0.114	0.083	0.041	-0.059
	304.6	1.89182	1.63231	1.5121	1.1763		304.6	0.114	0.083	0.041	0.122		304.6	0.114	0.083	0.041	-0.056
	304.8	1.89187	1.63043	1.51255	1.17858		304.8	0.114	0.083	0.041	0.122		304.8	0.114	0.083	0.041	-0.057
	305	1.89099	1.63244	1.51323	1.17897		305	0.114	0.083	0.041	0.123		305	0.114	0.083	0.041	-0.057
	305.2	1.89117	1.63226	1.51397	1.17725		305.2	0.115	0.083	0.041	0.123		305.2	0.115	0.083	0.041	-0.056
	305.4	1.89161	1.63219	1.51365	1.17741		305.4	0.115	0.083	0.041	0.123		305.4	0.115	0.083	0.041	-0.055
	305.6	1.89187	1.63382	1.51396	1.17805		305.6	0.115	0.083	0.041	0.123		305.6	0.115	0.083	0.041	-0.057
	305.8	1.89199	1.63629	1.51457	1.17702		305.8	0.115	0.083	0.041	0.124		305.8	0.115	0.083	0.041	-0.055
	306	1.89264	1.63608	1.51672	1.17716		306	0.115	0.084	0.041	0.124		306	0.115	0.084	0.041	-0.057
	306.2	1.89322	1.6368	1.5165	1.17891		306.2	0.115	0.084	0.041	0.125		306.2	0.115	0.084	0.041	-0.056
	306.4	1.89467	1.63616	1.51919	1.1787		306.4	0.115	0.084	0.042	0.125		306.4	0.115	0.084	0.042	-0.056
	306.6	1.89444	1.63574	1.51793	1.17807		306.6	0.115	0.084	0.042	0.126		306.6	0.115	0.084	0.042	-0.055
	306.8	1.89493	1.6357	1.51745	1.17867		306.8	0.115	0.084	0.042	0.127		306.8	0.115	0.084	0.042	-0.057
	307	1.89608	1.63494	1.51458	1.17946		307	0.116	0.084	0.043	0.127		307	0.116	0.084	0.043	-0.057
	307.2	1.89605	1.63645	1.51554	1.17888		307.2	0.117	0.085	0.043	0.128		307.2	0.117	0.085	0.043	-0.059
	307.4	1.89545	1.63686	1.51436	1.18054		307.4	0.117	0.085	0.043	0.128		307.4	0.117	0.085	0.043	-0.06
	307.6	1.89612	1.63559	1.51649	1.18121		307.6	0.117	0.085	0.043	0.128		307.6	0.117	0.085	0.043	-0.06
	307.8	1.89606	1.63596	1.51653	1.18103		307.8	0.118	0.085	0.043	0.128		307.8	0.118	0.085	0.043	-0.059
	308	1.89582	1.63646	1.51628	1.18091		308	0.118	0.085	0.043	0.127		308	0.118	0.085	0.043	-0.06
	308.2	1.89611	1.63551	1.51839	1.18112		308.2	0.117	0.085	0.043	0.127		308.2	0.117	0.085	0.043	-0.057
	308.4	1.89638	1.63647	1.51941	1.18119		308.4	0.117	0.085	0.043	0.127		308.4	0.117	0.085	0.043	-0.056
	308.6	1.89669	1.63675	1.51716	1.18156		308.6	0.117	0.084	0.043	0.126		308.6	0.117	0.084	0.043	-0.057
	308.8	1.89733	1.63694	1.51704	1.18173		308.8	0.117	0.085	0.043	0.126		308.8	0.117	0.085	0.043	-0.056
	309	1.89831	1.63848	1.51917	1.18151		309	0.117	0.085	0.042	0.126		309	0.117	0.085	0.042	-0.055
	309.2	1.89915	1.63773	1.51626	1.18252		309.2	0.117	0.085	0.042	0.126		309.2	0.117	0.085	0.042	-0.056
	309.4	1.8989	1.6375	1.51651	1.18262		309.4	0.116	0.085	0.042	0.125		309.4	0.116	0.085	0.042	-0.056
	309.6	1.89894	1.63859	1.51761	1.18268		309.6	0.116	0.085	0.042	0.125		309.6	0.116	0.085	0.042	-0.057
	309.8	1.89946	1.63847	1.51984	1.18347		309.8	0.115	0.086	0.042	0.125		309.8	0.115	0.086	0.042	-0.056
	310	1.89831	1.63651	1.52029	1.18483		310	0.114	0.086	0.042	0.126		310	0.114	0.086	0.042	-0.058
	310.2	1.899	1.63838	1.52108	1.18506		310.2	0.114	0.086	0.042	0.126		310.2	0.114	0.086	0.042	-0.058
	310.4	1.90043	1.63837	1.52076	1.18493		310.4	0.114	0.087	0.043	0.127		310.4	0.114	0.087	0.043	-0.059
	310.6	1.90135	1.63831	1.52209	1.18534		310.6	0.114	0.088	0.043	0.128		310.6	0.114	0.088	0.043	-0.057
	310.8	1.9007	1.63783	1.52088	1.18538		310.8	0.115	0.088	0.043	0.129		310.8	0.115	0.088	0.043	-0.059
	311	1.90204	1.63919	1.52085	1.18569		311	0.115	0.088	0.043	0.13		311	0.115	0.088	0.043	-0.058
	311.2	1.90211	1.63889	1.52376	1.18619		311.2	0.116	0.088	0.043	0.13		311.2	0.116	0.088	0.043	-0.058
	311.4	1.9012	1.63927	1.52488	1.18705		311.4	0.116	0.088	0.043	0.131		311.4	0.116	0.088	0.043	-0.06
	311.6	1.90043	1.63772	1.52309	1.18757		311.6	0.115	0.088	0.043	0.131		311.6	0.115	0.088	0.043	-0.057
	311.8	1.90024	1.63987	1.52388	1.1875		311.8	0.116	0.088	0.043	0.131		311.8	0.116	0.088	0.043	-0.058
	312	1.90064	1.64007	1.52515	1.18788		312	0.116	0.088	0.043	0.132		312	0.116	0.088	0.043	-0.059
	312.2	1.89948	1.64031	1.52423	1.18838		312.2	0.116	0.088	0.043	0.132		312.2	0.116	0.088	0.043	-0.057
	312.4	1.90023	1.64199	1.52323	1.18895		312.4	0.116	0.089	0.043	0.132		312.4	0.116	0.089	0.043	-0.054
	312.6	1.90105	1.64483	1.52576	1.19025		312.6	0.117	0.089	0.043	0.133		312.6	0.117	0.089	0.043	-0.057
	312.8	1.90179	1.64303	1.52739	1.19189		312.8	0.117	0.09	0.043	0.133		312.8	0.117	0.09	0.043	-0.058
	313	1.90204	1.64338	1.52481	1.1924		313	0.117	0.09	0.043	0.133		313	0.117	0.09	0.043	-0.057
	313.2	1.90251	1.64542	1.52619	1.19211		313.2	0.117	0.09	0.044	0.134		313.2	0.117	0.09	0.044	-0.061
	313.4	1.90296	1.64394	1.52814	1.19242		313.4	0.117	0.09	0.044	0.134		313.4	0.117	0.09	0.044	-0.062
	313.6	1.90332	1.64318	1.52982	1.19212		313.6	0.117	0.09	0.044	0.134		313.6	0.117	0.09	0.044	-0.06
	313.8	1.90272	1.64534	1.52802	1.19195		313.8	0.116	0.091	0.044	0.134		313.8	0.116	0.091	0.044	-0.059
	314	1.90376	1.64476	1.5321	1.19142		314	0.116	0.091	0.044	0.134		314	0.116	0.091	0.044	-0.06
	314.2	1.90434	1.64276	1.53006	1.19234		314.2	0.117	0.091	0.044	0.134		314.2	0.117	0.091	0.044	-0.058
	314.4	1.90438	1.64466	1.52979	1.19222		314.4	0.117	0.091	0.045	0.134		314.4	0.117	0.091	0.045	-0.056
	314.6	1.90444	1.64434	1.53038	1.19209		314.6	0.117	0.09	0.045	0.134		314.6	0.117	0.09	0.045	-0.058
	314.8	1.90644	1.64344	1.53161	1.19152		314.8	0.118	0.09	0.044	0.134		314.8	0.118	0.09	0.044	-0.059
	315	1.90506	1.64453	1.53011	1.19195		315	0.118	0.089	0.044	0.134		315	0.118	0.089	0.044	-0.059
	315.2	1.90583	1.64653	1.52982	1.19108		315.2	0.118	0.088	0.044	0.134		315.2	0.118	0.088	0.044	-0.059
	315.4	1.90728	1.64643	1.53089	1.19102		315.4	0.119	0.088	0.043	0.134		315.4	0.119	0.088	0.043	-0.058
	315.6	1.90745	1.64845	1.53008	1.19124		315.6	0.119	0.087	0.043	0.134		315.6	0.119	0.087	0.043	-0.059
	315.8	1.90724	1.64861	1.531	1.19197		315.8	0.119	0.087	0.043	0.135		315.8	0.119	0.087	0.043	-0.058
	316	1.9076	1.64883	1.53029	1.19372		316	0.119	0.087	0.043	0.135		316	0.119	0.087	0.043	-0.056
	316.2	1.90725	1.64879	1.53165	1.19594		316.2	0.119	0.087	0.043	0.136		316.2	0.119	0.087	0.043	-0.056
	316.4	1.9058	1.64792	1.5311	1.19653		316.4	0.12	0.087	0.043	0.136		316.4	0.12	0.087	0.043	-0.058
	316.6	1.9053	1.64862	1.5297	1.19716		316.6	0.121	0.087	0.043	0.137		316.6	0.121	0.087	0.043	-0.057
	316.8	1.90593	1.64941	1.52977	1.19728		316.8	0.121	0.087	0.043	0.138		316.8	0.121	0.087	0.043	-0.058
	317	1.9066	1.64914	1.53036	1.19679		317	0.121	0.088	0.043	0.138		317	0.121	0.088	0.043	-0.058
	317.2	1.90709	1.64758	1.53104	1.19719		317.2	0.122	0.088	0.043	0.138		317.2	0.122	0.088	0.043	-0.059
	317.4	1.90765	1.64936	1.53174	1.19671		317.4	0.122	0.089	0.043	0.138		317.4	0.122	0.089	0.043	-0.059
	317.6	1.90917	1.64832	1.53299	1.19747		317.6	0.122	0.09	0.043	0.139		317.6	0.122	0.09	0.043	-0.059
	317.8	1.90893	1.64795	1.53419	1.19822		317.8	0.123	0.09	0.043	0.138		317.8	0.123	0.09	0.043	-0.058
	318	1.90923	1.64804	1.53537	1.19827		318	0.123	0.091	0.044	0.138		318	0.123	0.091	0.044	-0.059
	318.2	1.90928	1.64951	1.53615	1.19781		318.2	0.123	0.092	0.044	0.138		318.2	0.123	0.092	0.044	-0.058
		1.9087	1.64834	1.5354	1.19833		318.4	0.124	0.092	0.044	0.138		318.4	0.124	0.092	0.044	-0.058
	318.6	1.90926	1.6484	1.53664	1.19777		318.6	0.124	0.092	0.044	0.138		318.6	0.124	0.092	0.044	-0.057
	318.8	1.90914	1.64947	1.53505	1.1977		318.8	0.124	0.092	0.043	0.138		318.8	0.124	0.092	0.043	-0.059
	319	1.90933	1.64989	1.53562	1.19846		319	0.124	0.092	0.043	0.138		319	0.124	0.092	0.043	-0.059
	319.2	1.90968	1.64989	1.53626	1.19828		319.2	0.124	0.092	0.043	0.137		319.2	0.124	0.092	0.043	-0.057
	319.4	1.9102	1.65042	1.53649	1.19899		319.4	0.124	0.093	0.043	0.137		319.4	0.124	0.093	0.043	-0.059
	319.6	1.91033	1.65182	1.53753	1.19917		319.6	0.124	0.093	0.043	0.138		319.6	0.124	0.093	0.043	-0.058
	319.8	1.91168	1.65205	1.53767	1.19913		319.8	0.124	0.093	0.043	0.138		319.8	0.124	0.093	0.043	-0.056
	320	1.91195	1.65229	1.53767	1.19829		320	0.124	0.093	0.044	0.138		320	0.124	0.093	0.044	-0.057
	320.2	1.91221	1.65378	1.53727	1.19886		320.2	0.125	0.093	0.044	0.138		320.2	0.125	0.093	0.044	-0.059
	320.4	1.9119	1.65334	1.53709	1.19891		320.4	0.125	0.093	0.044	0.138		320.4	0.125	0.093	0.044	-0.059
	320.6	1.91269	1.65188	1.53636	1.19954		320.6	0.125	0.092	0.044	0.139		320.6	0.125	0.092	0.044	-0.061
	320.8	1.91303	1.6518	1.53656	1.20013		320.8	0.125	0.092	0.045	0.139		320.8	0.125	0.092	0.045	-0.06
	321	1.91285	1.65315	1.53776	1.2002		321	0.124	0.093	0.045	0.139		321	0.124	0.093	0.045	-0.061
	321.2	1.91341	1.65192	1.53667	1.20049		321.2	0.124	0.093	0.045	0.139		321.2	0.124	0.093	0.045	-0.06
	321.4	1.91415	1.6537	1.53517	1.20103		321.4	0.124	0.094	0.045	0.139		321.4	0.124	0.094	0.045	-0.06
	321.6	1.91384	1.65306	1.53629	1.20072		321.6	0.124	0.094	0.046	0.139		321.6	0.124	0.094	0.046	-0.06
	321.8	1.91319	1.6537	1.53817	1.20143		321.8	0.124	0.094	0.046	0.139		321.8	0.124	0.094	0.046	-0.061
	322	1.91351	1.6527	1.53757	1.20282		322	0.124	0.095	0.046	0.14		322	0.124	0.095	0.046	-0.06
	322.2	1.91332	1.65432	1.53927	1.20392		322.2	0.125	0.094	0.046	0.14		322.2	0.125	0.094	0.046	-0.06
	322.4	1.9133	1.65382	1.54277	1.20358		322.4	0.124	0.094	0.045	0.14		322.4	0.124	0.094	0.045	-0.06
	322.6	1.91326	1.65504	1.54194	1.20457		322.6	0.124	0.094	0.045	0.14		322.6	0.124	0.094	0.045	-0.06
	322.8	1.91393	1.65511	1.54124	1.20515		322.8	0.124	0.094	0.045	0.141		322.8	0.124	0.094	0.045	-0.059
	323	1.91521	1.65418	1.54211	1.20534		323	0.124	0.095	0.044	0.141		323	0.124	0.095	0.044	-0.059
	323.2	1.91522	1.65323	1.54009	1.20401		323.2	0.123	0.095	0.044	0.141		323.2	0.123	0.095	0.044	-0.057
	323.4	1.91612	1.65328	1.53907	1.20597		323.4	0.124	0.095	0.043	0.141		323.4	0.124	0.095	0.043	-0.057
	323.6	1.91621	1.65442	1.54163	1.20579		323.6	0.124	0.095	0.043	0.141		323.6	0.124	0.095	0.043	-0.057
	323.8	1.91562	1.65377	1.54204	1.20684		323.8	0.123	0.094	0.042	0.141		323.8	0.123	0.094	0.042	-0.058
	324	1.915	1.65656	1.54346	1.2059		324	0.123	0.094	0.042	0.142		324	0.123	0.094	0.042	-0.055
	324.2	1.91564	1.65738	1.54516	1.20707		324.2	0.122	0.094	0.041	0.142		324.2	0.122	0.094	0.041	-0.057
	324.4	1.91594	1.65684	1.54498	1.20751		324.4	0.122	0.094	0.041	0.142		324.4	0.122	0.094	0.041	-0.056
	324.6	1.91665	1.6584	1.54368	1.20909		324.6	0.121	0.094	0.041	0.142		324.6	0.121	0.094	0.041	-0.054
	324.8	1.91781	1.66004	1.54475	1.20811		324.8	0.121	0.095	0.041	0.142		324.8	0.121	0.095	0.041	-0.054
	325	1.91769	1.65932	1.54389	1.20955		325	0.121	0.096	0.042	0.143		325	0.121	0.096	0.042	-0.057
	325.2	1.91732	1.65958	1.54392	1.21004		325.2	0.121	0.096	0.042	0.143		325.2	0.121	0.096	0.042	-0.057
	325.4	1.91752	1.65991	1.54471	1.20885		325.4	0.121	0.097	0.043	0.143		325.4	0.121	0.097	0.043	-0.057
	325.6	1.91857	1.65786	1.54472	1.20747		325.6	0.122	0.098	0.043	0.143		325.6	0.122	0.098	0.043	-0.059
	325.8	1.9183	1.65713	1.54456	1.20822		325.8	0.123	0.098	0.044	0.144		325.8	0.123	0.098	0.044	-0.061
	326	1.9197	1.65827	1.54423	1.20846		326	0.124	0.098	0.044	0.144		326	0.124	0.098	0.044	-0.059
	326.2	1.92088	1.65801	1.54599	1.20939		326.2	0.124	0.099	0.045	0.144		326.2	0.124	0.099	0.045	-0.062
	326.4	1.92096	1.65809	1.54464	1.21024		326.4	0.125	0.099	0.045	0.144		326.4	0.125	0.099	0.045	-0.062
	326.6	1.92023	1.65795	1.54506	1.21079		326.6	0.126	0.099	0.046	0.145		326.6	0.126	0.099	0.046	-0.061
	326.8	1.92096	1.65884	1.54551	1.2107		326.8	0.127	0.099	0.046	0.145		326.8	0.127	0.099	0.046	-0.059
	327	1.92014	1.65779	1.54588	1.21126		327	0.127	0.099	0.046	0.145		327	0.127	0.099	0.046	-0.061
	327.2	1.92077	1.65754	1.54552	1.21072		327.2	0.128	0.098	0.046	0.145		327.2	0.128	0.098	0.046	-0.059
	327.4	1.92004	1.65844	1.54785	1.21087		327.4	0.128	0.098	0.047	0.145		327.4	0.128	0.098	0.047	-0.06
	327.6	1.92089	1.66114	1.54936	1.21342		327.6	0.128	0.098	0.046	0.145		327.6	0.128	0.098	0.046	-0.062
	327.8	1.921	1.66028	1.54739	1.21342		327.8	0.127	0.098	0.046	0.145		327.8	0.127	0.098	0.046	-0.061
	328	1.92173	1.6601	1.54551	1.21292		328	0.126	0.098	0.046	0.145		328	0.126	0.098	0.046	-0.061
	328.2	1.92185	1.66306	1.54574	1.21373		328.2	0.126	0.099	0.046	0.146		328.2	0.126	0.099	0.046	-0.062
	328.4	1.92294	1.66299	1.54612	1.21349		328.4	0.125	0.099	0.046	0.146		328.4	0.125	0.099	0.046	-0.061
	328.6	1.92308	1.66179	1.54384	1.21168		328.6	0.125	0.099	0.046	0.147		328.6	0.125	0.099	0.046	-0.06
	328.8	1.92331	1.66303	1.54582	1.21206		328.8	0.125	0.099	0.046	0.147		328.8	0.125	0.099	0.046	-0.061
	329	1.92354	1.66426	1.549	1.21288		329	0.125	0.099	0.046	0.147		329	0.125	0.099	0.046	-0.059
	329.2	1.92309	1.66213	1.54873	1.21244		329.2	0.125	0.099	0.046	0.147		329.2	0.125	0.099	0.046	-0.058
	329.4	1.92257	1.663	1.54538	1.21278		329.4	0.126	0.099	0.046	0.148		329.4	0.126	0.099	0.046	-0.06
	329.6	1.92238	1.66232	1.54719	1.21325		329.6	0.126	0.099	0.045	0.148		329.6	0.126	0.099	0.045	-0.059
	329.8	1.9228	1.66242	1.54699	1.21371		329.8	0.127	0.099	0.045	0.149		329.8	0.127	0.099	0.045	-0.06
	330	1.92326	1.66163	1.54615	1.21402		330	0.127	0.099	0.045	0.149		330	0.127	0.099	0.045	-0.063
	330.2	1.92355	1.66122	1.54622	1.21458		330.2	0.128	0.099	0.046	0.149		330.2	0.128	0.099	0.046	-0.061
	330.4	1.92548	1.66078	1.55019	1.21493		330.4	0.129	0.099	0.046	0.15		330.4	0.129	0.099	0.046	-0.06
	330.6	1.92626	1.66272	1.5516	1.2142		330.6	0.129	0.099	0.046	0.15		330.6	0.129	0.099	0.046	-0.061
	330.8	1.92612	1.66157	1.55074	1.21412		330.8	0.13	0.098	0.046	0.15		330.8	0.13	0.098	0.046	-0.061
	331	1.9265	1.66163	1.55256	1.21392		331	0.13	0.098	0.046	0.15		331	0.13	0.098	0.046	-0.06
	331.2	1.92716	1.66165	1.55127	1.21305		331.2	0.13	0.098	0.046	0.15		331.2	0.13	0.098	0.046	-0.062
	331.4	1.92737	1.66218	1.54991	1.21351		331.4	0.131	0.098	0.046	0.149		331.4	0.131	0.098	0.046	-0.062
	331.6	1.92796	1.66118	1.551	1.21563		331.6	0.13	0.098	0.046	0.149		331.6	0.13	0.098	0.046	-0.061
	331.8	1.92762	1.66366	1.55332	1.21572		331.8	0.13	0.098	0.047	0.149		331.8	0.13	0.098	0.047	-0.06
	332	1.92748	1.66327	1.55064	1.21638		332	0.129	0.098	0.046	0.149		332	0.129	0.098	0.046	-0.059
	332.2	1.92778	1.66531	1.55133	1.21826		332.2	0.129	0.097	0.046	0.149		332.2	0.129	0.097	0.046	-0.06
	332.4	1.92809	1.66638	1.55371	1.21819		332.4	0.128	0.097	0.046	0.149		332.4	0.128	0.097	0.046	-0.062
	332.6	1.92745	1.66687	1.55126	1.21782		332.6	0.128	0.098	0.046	0.149		332.6	0.128	0.098	0.046	-0.064
	332.8	1.9293	1.66445	1.55011	1.21928		332.8	0.128	0.098	0.046	0.149		332.8	0.128	0.098	0.046	-0.062
	333	1.93059	1.6664	1.55297	1.21725		333	0.128	0.098	0.046	0.149		333	0.128	0.098	0.046	-0.061
	333.2	1.93145	1.66687	1.55522	1.2174		333.2	0.129	0.099	0.047	0.15		333.2	0.129	0.099	0.047	-0.062
	333.4	1.93098	1.66567	1.5543	1.21864		333.4	0.129	0.1	0.047	0.151		333.4	0.129	0.1	0.047	-0.06
	333.6	1.93182	1.66581	1.55451	1.21826		333.6	0.129	0.1	0.047	0.152		333.6	0.129	0.1	0.047	-0.059
	333.8	1.93132	1.66815	1.55627	1.21775		333.8	0.13	0.101	0.048	0.153		333.8	0.13	0.101	0.048	-0.063
	334	1.93127	1.66932	1.55629	1.22059		334	0.13	0.102	0.048	0.154		334	0.13	0.102	0.048	-0.064
	334.2	1.93084	1.66917	1.55588	1.21998		334.2	0.13	0.103	0.048	0.155		334.2	0.13	0.103	0.048	-0.063
	334.4	1.93055	1.66917	1.55619	1.21924		334.4	0.13	0.103	0.049	0.155		334.4	0.13	0.103	0.049	-0.065
	334.6	1.93107	1.66929	1.55834	1.22039		334.6	0.13	0.103	0.049	0.156		334.6	0.13	0.103	0.049	-0.067
	334.8	1.93109	1.66882	1.55763	1.22028		334.8	0.13	0.104	0.049	0.156		334.8	0.13	0.104	0.049	-0.064
	335	1.9319	1.66669	1.55724	1.22027		335	0.13	0.104	0.049	0.156		335	0.13	0.104	0.049	-0.064
	335.2	1.93203	1.66773	1.55926	1.22075		335.2	0.13	0.104	0.049	0.157		335.2	0.13	0.104	0.049	-0.064
	335.4	1.93247	1.66896	1.55961	1.22028		335.4	0.13	0.104	0.049	0.156		335.4	0.13	0.104	0.049	-0.063
	335.6	1.93314	1.66883	1.55718	1.21969		335.6	0.13	0.104	0.049	0.156		335.6	0.13	0.104	0.049	-0.062
	335.8	1.93356	1.66879	1.55732	1.22002		335.8	0.129	0.103	0.049	0.156		335.8	0.129	0.103	0.049	-0.063
	336	1.93355	1.67169	1.55795	1.21993		336	0.129	0.103	0.048	0.156		336	0.129	0.103	0.048	-0.063
	336.2	1.93457	1.67067	1.55496	1.22122		336.2	0.128	0.103	0.048	0.156		336.2	0.128	0.103	0.048	-0.062
	336.4	1.93524	1.66991	1.55531	1.22221		336.4	0.128	0.103	0.048	0.156		336.4	0.128	0.103	0.048	-0.061
	336.6	1.93467	1.672	1.55937	1.22316		336.6	0.128	0.103	0.048	0.156		336.6	0.128	0.103	0.048	-0.062
	336.8	1.93465	1.67069	1.55945	1.22408		336.8	0.129	0.103	0.048	0.156		336.8	0.129	0.103	0.048	-0.063
	337	1.9344	1.66919	1.55838	1.22494		337	0.129	0.102	0.048	0.156		337	0.129	0.102	0.048	-0.063
	337.2	1.93294	1.66867	1.56001	1.22439		337.2	0.129	0.102	0.048	0.156		337.2	0.129	0.102	0.048	-0.063
	337.4	1.93443	1.66922	1.55993	1.22399		337.4	0.129	0.103	0.048	0.157		337.4	0.129	0.103	0.048	-0.065
	337.6	1.93423	1.66875	1.55832	1.22578		337.6	0.129	0.103	0.048	0.158		337.6	0.129	0.103	0.048	-0.063
	337.8	1.93535	1.67107	1.5575	1.22542		337.8	0.129	0.103	0.048	0.158		337.8	0.129	0.103	0.048	-0.062
	338	1.93638	1.67127	1.55936	1.22533		338	0.129	0.103	0.048	0.159		338	0.129	0.103	0.048	-0.063
	338.2	1.93738	1.67152	1.56009	1.22645		338.2	0.128	0.103	0.048	0.159		338.2	0.128	0.103	0.048	-0.061
	338.4	1.93671	1.67331	1.55811	1.2275		338.4	0.128	0.103	0.048	0.16		338.4	0.128	0.103	0.048	-0.061
	338.6	1.93722	1.67302	1.56047	1.22585		338.6	0.128	0.102	0.048	0.16		338.6	0.128	0.102	0.048	-0.062
	338.8	1.93653	1.67302	1.56313	1.22698		338.8	0.128	0.102	0.048	0.161		338.8	0.128	0.102	0.048	-0.063
	339	1.93654	1.67378	1.56203	1.22788		339	0.128	0.102	0.048	0.162		339	0.128	0.102	0.048	-0.062
	339.2	1.93825	1.67376	1.56325	1.2277		339.2	0.128	0.102	0.048	0.163		339.2	0.128	0.102	0.048	-0.062
	339.4	1.93822	1.67284	1.56614	1.22894		339.4	0.129	0.102	0.048	0.163		339.4	0.129	0.102	0.048	-0.062
	339.6	1.93854	1.6722	1.56335	1.229		339.6	0.129	0.101	0.048	0.163		339.6	0.129	0.101	0.048	-0.064
	339.8	1.93841	1.67139	1.56012	1.22848		339.8	0.129	0.101	0.048	0.163		339.8	0.129	0.101	0.048	-0.064
	340	1.93829	1.67199	1.56187	1.22964		340	0.129	0.101	0.048	0.163		340	0.129	0.101	0.048	-0.063
	340.2	1.93686	1.67356	1.56196	1.22922		340.2	0.129	0.102	0.048	0.163		340.2	0.129	0.102	0.048	-0.063
	340.4	1.93714	1.67418	1.56083	1.22849		340.4	0.13	0.102	0.048	0.163		340.4	0.13	0.102	0.048	-0.063
	340.6	1.93735	1.6748	1.56291	1.22939		340.6	0.13	0.102	0.048	0.163		340.6	0.13	0.102	0.048	-0.062
	340.8	1.93793	1.67631	1.56618	1.22944		340.8	0.13	0.102	0.047	0.162		340.8	0.13	0.102	0.047	-0.06
	341	1.93838	1.67435	1.56413	1.22849		341	0.131	0.102	0.047	0.162		341	0.131	0.102	0.047	-0.061
	341.2	1.93937	1.67465	1.56342	1.2299		341.2	0.131	0.102	0.047	0.161		341.2	0.131	0.102	0.047	-0.061
	341.4	1.93963	1.67541	1.56438	1.23033		341.4	0.132	0.102	0.047	0.161		341.4	0.132	0.102	0.047	-0.062
	341.6	1.94048	1.67611	1.56335	1.23157		341.6	0.132	0.102	0.047	0.161		341.6	0.132	0.102	0.047	-0.061
	341.8	1.94103	1.67525	1.56184	1.23255		341.8	0.132	0.102	0.047	0.16		341.8	0.132	0.102	0.047	-0.063
	342	1.94171	1.67722	1.56358	1.23241		342	0.132	0.102	0.047	0.16		342	0.132	0.102	0.047	-0.061
	342.2	1.94232	1.67642	1.56414	1.23216		342.2	0.132	0.102	0.047	0.16		342.2	0.132	0.102	0.047	-0.061
	342.4	1.94251	1.6755	1.56533	1.23237		342.4	0.131	0.102	0.047	0.16		342.4	0.131	0.102	0.047	-0.061
	342.6	1.94186	1.67632	1.56448	1.23205		342.6	0.131	0.102	0.047	0.16		342.6	0.131	0.102	0.047	-0.064
	342.8	1.94221	1.67593	1.56621	1.23251		342.8	0.131	0.102	0.047	0.161		342.8	0.131	0.102	0.047	-0.062
	343	1.94176	1.67626	1.56609	1.2331		343	0.131	0.102	0.048	0.161		343	0.131	0.102	0.048	-0.063
	343.2	1.94155	1.67693	1.56616	1.23316		343.2	0.131	0.102	0.048	0.162		343.2	0.131	0.102	0.048	-0.065
	343.4	1.94136	1.67704	1.5633	1.23334		343.4	0.132	0.102	0.048	0.162		343.4	0.132	0.102	0.048	-0.063
	343.6	1.94203	1.67757	1.56586	1.23325		343.6	0.132	0.103	0.048	0.162		343.6	0.132	0.103	0.048	-0.061
	343.8	1.94172	1.68003	1.56434	1.23355		343.8	0.133	0.103	0.049	0.162		343.8	0.133	0.103	0.049	-0.062
	344	1.9419	1.67836	1.56454	1.23498		344	0.133	0.103	0.049	0.162		344	0.133	0.103	0.049	-0.061
	344.2	1.942	1.67788	1.56647	1.23492		344.2	0.134	0.104	0.049	0.162		344.2	0.134	0.104	0.049	-0.063
	344.4	1.94289	1.67867	1.56837	1.23545		344.4	0.134	0.104	0.049	0.163		344.4	0.134	0.104	0.049	-0.066
	344.6	1.94353	1.67713	1.56684	1.23597		344.6	0.135	0.104	0.049	0.163		344.6	0.135	0.104	0.049	-0.065
	344.8	1.94415	1.67607	1.56892	1.23493		344.8	0.135	0.104	0.049	0.163		344.8	0.135	0.104	0.049	-0.066
	345	1.94431	1.67878	1.57095	1.23433		345	0.136	0.105	0.049	0.164		345	0.136	0.105	0.049	-0.065
	345.2	1.94487	1.67909	1.56977	1.23635		345.2	0.136	0.105	0.048	0.164		345.2	0.136	0.105	0.048	-0.064
	345.4	1.94413	1.67911	1.56962	1.23723		345.4	0.136	0.105	0.048	0.164		345.4	0.136	0.105	0.048	-0.062
	345.6	1.94344	1.68034	1.57056	1.23676		345.6	0.137	0.106	0.048	0.165		345.6	0.137	0.106	0.048	-0.062
	345.8	1.94444	1.67988	1.56979	1.23795		345.8	0.137	0.106	0.048	0.165		345.8	0.137	0.106	0.048	-0.061
	346	1.94461	1.67967	1.56977	1.23884		346	0.136	0.106	0.048	0.165		346	0.136	0.106	0.048	-0.061
	346.2	1.94423	1.68113	1.56995	1.23788		346.2	0.136	0.106	0.048	0.166		346.2	0.136	0.106	0.048	-0.062
	346.4	1.94529	1.67981	1.56969	1.23809		346.4	0.135	0.106	0.047	0.166		346.4	0.135	0.106	0.047	-0.061
	346.6	1.9462	1.67983	1.56949	1.23942		346.6	0.135	0.106	0.047	0.166		346.6	0.135	0.106	0.047	-0.061
	346.8	1.94553	1.68087	1.57099	1.23962		346.8	0.134	0.106	0.047	0.166		346.8	0.134	0.106	0.047	-0.062
	347	1.94632	1.67977	1.57116	1.23966		347	0.134	0.106	0.047	0.166		347	0.134	0.106	0.047	-0.064
	347.2	1.94673	1.6792	1.57161	1.23996		347.2	0.134	0.106	0.048	0.166		347.2	0.134	0.106	0.048	-0.063
	347.4	1.9466	1.68211	1.57263	1.23967		347.4	0.134	0.106	0.048	0.165		347.4	0.134	0.106	0.048	-0.064
	347.6	1.94723	1.68192	1.57303	1.2399		347.6	0.134	0.106	0.049	0.165		347.6	0.134	0.106	0.049	-0.064
	347.8	1.94733	1.68342	1.57244	1.24057		347.8	0.134	0.105	0.049	0.165		347.8	0.134	0.105	0.049	-0.064
	348	1.94664	1.68496	1.56992	1.24057		348	0.134	0.106	0.049	0.164		348	0.134	0.106	0.049	-0.064
	348.2	1.94748	1.68463	1.57071	1.24078		348.2	0.134	0.106	0.05	0.164		348.2	0.134	0.106	0.05	-0.065
	348.4	1.9482	1.68407	1.571	1.24128		348.4	0.134	0.107	0.05	0.164		348.4	0.134	0.107	0.05	-0.064
	348.6	1.94736	1.68433	1.57038	1.24155		348.6	0.134	0.107	0.05	0.164		348.6	0.134	0.107	0.05	-0.065
	348.8	1.94833	1.68294	1.57238	1.24205		348.8	0.134	0.108	0.05	0.164		348.8	0.134	0.108	0.05	-0.066
	349	1.94811	1.68376	1.57422	1.24171		349	0.134	0.108	0.05	0.164		349	0.134	0.108	0.05	-0.064
	349.2	1.94754	1.68543	1.57468	1.24182		349.2	0.134	0.108	0.05	0.164		349.2	0.134	0.108	0.05	-0.064
	349.4	1.94771	1.68452	1.57555	1.24245		349.4	0.135	0.108	0.05	0.164		349.4	0.135	0.108	0.05	-0.065
	349.6	1.94816	1.68638	1.57755	1.24309		349.6	0.135	0.109	0.05	0.164		349.6	0.135	0.109	0.05	-0.066
	349.8	1.94805	1.68743	1.57556	1.24269		349.8	0.136	0.109	0.05	0.165		349.8	0.136	0.109	0.05	-0.064
	350	1.9489	1.68668	1.57613	1.24322		350	0.137	0.109	0.05	0.165		350	0.137	0.109	0.05	-0.066
	350.2	1.94983	1.68492	1.57549	1.24408		350.2	0.137	0.109	0.05	0.166		350.2	0.137	0.109	0.05	-0.065
	350.4	1.95008	1.68669	1.57454	1.24473		350.4	0.138	0.109	0.05	0.166		350.4	0.138	0.109	0.05	-0.065
	350.6	1.95048	1.68519	1.573	1.24419		350.6	0.138	0.109	0.051	0.167		350.6	0.138	0.109	0.051	-0.064
	350.8	1.95096	1.68561	1.57582	1.24495		350.8	0.138	0.11	0.051	0.168		350.8	0.138	0.11	0.051	-0.064
	351	1.95185	1.6862	1.575	1.24511		351	0.138	0.109	0.051	0.169		351	0.138	0.109	0.051	-0.065
	351.2	1.95104	1.68659	1.57364	1.24554		351.2	0.139	0.109	0.051	0.169		351.2	0.139	0.109	0.051	-0.066
	351.4	1.95208	1.68584	1.5746	1.24474		351.4	0.138	0.109	0.051	0.17		351.4	0.138	0.109	0.051	-0.068
	351.6	1.95271	1.68762	1.57436	1.24625		351.6	0.138	0.109	0.051	0.17		351.6	0.138	0.109	0.051	-0.068
	351.8	1.95237	1.68686	1.57427	1.24639		351.8	0.137	0.109	0.05	0.17		351.8	0.137	0.109	0.05	-0.067
	352	1.9523	1.68548	1.57448	1.24625		352	0.137	0.11	0.05	0.17		352	0.137	0.11	0.05	-0.065
	352.2	1.95267	1.68667	1.57705	1.24634		352.2	0.137	0.11	0.05	0.171		352.2	0.137	0.11	0.05	-0.064
	352.4	1.95211	1.68653	1.5789	1.24702		352.4	0.137	0.11	0.05	0.171		352.4	0.137	0.11	0.05	-0.063
	352.6	1.95058	1.68528	1.58124	1.24627		352.6	0.137	0.11	0.051	0.171		352.6	0.137	0.11	0.051	-0.062
	352.8	1.95097	1.68605	1.57788	1.24709		352.8	0.137	0.11	0.051	0.171		352.8	0.137	0.11	0.051	-0.065
	353	1.95057	1.68601	1.57846	1.24801		353	0.136	0.11	0.05	0.17		353	0.136	0.11	0.05	-0.064
	353.2	1.95099	1.68787	1.57976	1.24689		353.2	0.136	0.11	0.05	0.17		353.2	0.136	0.11	0.05	-0.065
	353.4	1.95057	1.68876	1.57764	1.24767		353.4	0.136	0.11	0.05	0.17		353.4	0.136	0.11	0.05	-0.067
	353.6	1.95173	1.68887	1.57619	1.248		353.6	0.135	0.11	0.049	0.17		353.6	0.135	0.11	0.049	-0.067
	353.8	1.95151	1.69001	1.57914	1.24847		353.8	0.135	0.11	0.049	0.171		353.8	0.135	0.11	0.049	-0.065
	354	1.95218	1.69017	1.57925	1.24894		354	0.135	0.11	0.049	0.171		354	0.135	0.11	0.049	-0.065
	354.2	1.95249	1.68965	1.57858	1.24993		354.2	0.135	0.11	0.049	0.171		354.2	0.135	0.11	0.049	-0.063
	354.4	1.95331	1.68972	1.57881	1.24986		354.4	0.135	0.11	0.048	0.172		354.4	0.135	0.11	0.048	-0.061
	354.6	1.95385	1.69013	1.58003	1.24981		354.6	0.135	0.11	0.048	0.173		354.6	0.135	0.11	0.048	-0.06
	354.8	1.95429	1.69081	1.57919	1.24883		354.8	0.135	0.11	0.048	0.173		354.8	0.135	0.11	0.048	-0.06
	355	1.95375	1.69285	1.57944	1.2491		355	0.134	0.109	0.048	0.174		355	0.134	0.109	0.048	-0.061
	355.2	1.95444	1.69153	1.57884	1.24867		355.2	0.134	0.109	0.048	0.175		355.2	0.134	0.109	0.048	-0.061
	355.4	1.95435	1.69334	1.5792	1.24877		355.4	0.134	0.109	0.048	0.175		355.4	0.134	0.109	0.048	-0.063
	355.6	1.95436	1.69471	1.57857	1.24862		355.6	0.134	0.11	0.048	0.175		355.6	0.134	0.11	0.048	-0.063
	355.8	1.9548	1.69366	1.5797	1.24943		355.8	0.134	0.11	0.048	0.176		355.8	0.134	0.11	0.048	-0.064
	356	1.95589	1.69234	1.58227	1.2488		356	0.134	0.11	0.049	0.176		356	0.134	0.11	0.049	-0.064
	356.2	1.95557	1.69384	1.5829	1.25006		356.2	0.135	0.11	0.049	0.176		356.2	0.135	0.11	0.049	-0.065
	356.4	1.95564	1.69285	1.5826	1.25054		356.4	0.135	0.11	0.05	0.176		356.4	0.135	0.11	0.05	-0.065
	356.6	1.95655	1.69278	1.58332	1.25155		356.6	0.135	0.11	0.05	0.176		356.6	0.135	0.11	0.05	-0.067
	356.8	1.95685	1.69329	1.58186	1.252		356.8	0.135	0.11	0.05	0.176		356.8	0.135	0.11	0.05	-0.065
	357	1.95641	1.6942	1.5795	1.25397		357	0.135	0.109	0.05	0.176		357	0.135	0.109	0.05	-0.066
	357.2	1.95738	1.69296	1.57809	1.25364		357.2	0.134	0.109	0.05	0.175		357.2	0.134	0.109	0.05	-0.065
	357.4	1.95851	1.69342	1.57972	1.25361		357.4	0.134	0.109	0.049	0.175		357.4	0.134	0.109	0.049	-0.063
	357.6	1.95767	1.69314	1.58062	1.25358		357.6	0.134	0.109	0.049	0.175		357.6	0.134	0.109	0.049	-0.065
	357.8	1.95813	1.69388	1.58065	1.25399		357.8	0.134	0.108	0.049	0.175		357.8	0.134	0.108	0.049	-0.062
	358	1.95868	1.69422	1.58258	1.25313		358	0.134	0.108	0.049	0.175		358	0.134	0.108	0.049	-0.061
	358.2	1.95777	1.69461	1.58415	1.25398		358.2	0.134	0.109	0.048	0.175		358.2	0.134	0.109	0.048	-0.062
	358.4	1.95744	1.69424	1.5835	1.25472		358.4	0.134	0.109	0.048	0.176		358.4	0.134	0.109	0.048	-0.063
	358.6	1.95856	1.69601	1.5829	1.25621		358.6	0.134	0.109	0.048	0.176		358.6	0.134	0.109	0.048	-0.06
	358.8	1.95836	1.69566	1.58409	1.25604		358.8	0.134	0.109	0.048	0.176		358.8	0.134	0.109	0.048	-0.063
	359	1.95875	1.69641	1.58444	1.25704		359	0.134	0.109	0.048	0.176		359	0.134	0.109	0.048	-0.064
	359.2	1.95986	1.69791	1.58315	1.25694		359.2	0.135	0.11	0.048	0.176		359.2	0.135	0.11	0.048	-0.063
	359.4	1.96014	1.69891	1.58468	1.25727		359.4	0.135	0.11	0.048	0.175		359.4	0.135	0.11	0.048	-0.063
	359.6	1.95958	1.69715	1.58609	1.25726		359.6	0.136	0.111	0.048	0.175		359.6	0.136	0.111	0.048	-0.063
	359.8	1.95931	1.69829	1.58368	1.2577		359.8	0.136	0.111	0.048	0.175		359.8	0.136	0.111	0.048	-0.031
	360	1.76385	1.48629	1.3575	1.05072		360	0.136	0.111	0.048	0.175		360	0.136	0.111	0.048	-0.044
	360.2	1.72616	1.45228	1.32895	1.02841		360.2	0.134	0.11	0.049	0.175		360.2	0.134	0.11	0.049	-0.044
	360.4	1.69576	1.42298	1.30516	1.01403		360.4	0.132	0.11	0.05	0.174		360.4	0.132	0.11	0.05	-0.039
	360.6	1.66363	1.39926	1.28793	1.00125		360.6	0.129	0.109	0.05	0.174		360.6	0.129	0.109	0.05	-0.037
	360.8	1.63796	1.38123	1.26864	0.98774		360.8	0.127	0.108	0.051	0.174		360.8	0.127	0.108	0.051	-0.04
	361	1.61124	1.35529	1.24776	0.973027		361	0.124	0.106	0.051	0.173		361	0.124	0.106	0.051	-0.039
	361.2	1.5865	1.33509	1.23081	0.96158		361.2	0.122	0.105	0.051	0.173		361.2	0.122	0.105	0.051	-0.037
	361.4	1.56475	1.31753	1.21514	0.95031		361.4	0.119	0.103	0.051	0.172		361.4	0.119	0.103	0.051	-0.036
	361.6	1.54664	1.3002	1.19999	0.939217		361.6	0.117	0.102	0.051	0.172		361.6	0.117	0.102	0.051	-0.037
	361.8	1.52689	1.28286	1.18553	0.929773		361.8	0.115	0.1	0.051	0.172		361.8	0.115	0.1	0.051	-0.037
	362	1.50907	1.26706	1.17363	0.91962		362	0.113	0.099	0.05	0.172		362	0.113	0.099	0.05	-0.036
	362.2	1.49076	1.25313	1.16043	0.911187		362.2	0.112	0.097	0.049	0.172		362.2	0.112	0.097	0.049	-0.038
	362.4	1.47339	1.23896	1.14795	0.901307		362.4	0.111	0.097	0.05	0.171		362.4	0.111	0.097	0.05	-0.038
	362.6	1.45593	1.22572	1.13662	0.89303		362.6	0.11	0.096	0.05	0.171		362.6	0.11	0.096	0.05	-0.037
	362.8	1.43924	1.21396	1.12541	0.88525		362.8	0.11	0.096	0.05	0.171		362.8	0.11	0.096	0.05	-0.038
	363	1.42331	1.20296	1.11288	0.876843		363	0.11	0.095	0.05	0.171		363	0.11	0.095	0.05	-0.039
	363.2	1.40754	1.1908	1.103	0.867647		363.2	0.109	0.094	0.05	0.171		363.2	0.109	0.094	0.05	-0.037
	363.4	1.39334	1.17875	1.09184	0.860693		363.4	0.109	0.094	0.05	0.171		363.4	0.109	0.094	0.05	-0.038
	363.6	1.37907	1.16724	1.0807	0.85272		363.6	0.108	0.093	0.05	0.171		363.6	0.108	0.093	0.05	-0.038
	363.8	1.36576	1.15572	1.07154	0.845077		363.8	0.108	0.092	0.05	0.171		363.8	0.108	0.092	0.05	-0.038
	364	1.35395	1.14471	1.06183	0.838		364	0.108	0.092	0.05	0.171		364	0.108	0.092	0.05	-0.036
	364.2	1.34141	1.1344	1.0521	0.831363		364.2	0.107	0.092	0.05	0.171		364.2	0.107	0.092	0.05	-0.036
	364.4	1.32876	1.12535	1.04339	0.823963		364.4	0.107	0.091	0.05	0.171		364.4	0.107	0.091	0.05	-0.036
	364.6	1.31771	1.11519	1.03427	0.816023		364.6	0.107	0.091	0.05	0.171		364.6	0.107	0.091	0.05	-0.035
	364.8	1.30582	1.10641	1.0261	0.80828		364.8	0.106	0.09	0.05	0.171		364.8	0.106	0.09	0.05	-0.037
	365	1.29371	1.09777	1.01713	0.80155		365	0.106	0.09	0.05	0.171		365	0.106	0.09	0.05	-0.037
	365.2	1.28368	1.0891	1.0099	0.7946		365.2	0.105	0.089	0.049	0.171		365.2	0.105	0.089	0.049	-0.039
	365.4	1.27384	1.07931	1.00123	0.78843		365.4	0.105	0.089	0.049	0.17		365.4	0.105	0.089	0.049	-0.038
	365.6	1.26313	1.07157	0.993643	0.783083		365.6	0.105	0.088	0.049	0.17		365.6	0.105	0.088	0.049	-0.038
	365.8	1.254	1.06381	0.985143	0.77693		365.8	0.104	0.087	0.048	0.17		365.8	0.104	0.087	0.048	-0.036
	366	1.2444	1.05588	0.978103	0.771197		366	0.104	0.087	0.048	0.169		366	0.104	0.087	0.048	-0.035
	366.2	1.23379	1.04912	0.969603	0.76555		366.2	0.103	0.086	0.048	0.169		366.2	0.103	0.086	0.048	-0.033
	366.4	1.22554	1.04198	0.962953	0.75943		366.4	0.103	0.086	0.047	0.169		366.4	0.103	0.086	0.047	-0.032
	366.6	1.21639	1.03509	0.956087	0.75316		366.6	0.102	0.085	0.047	0.169		366.6	0.102	0.085	0.047	-0.032
	366.8	1.20662	1.02763	0.949197	0.74708		366.8	0.102	0.084	0.046	0.169		366.8	0.102	0.084	0.046	-0.034
	367	1.1987	1.02132	0.942703	0.741763		367	0.102	0.084	0.046	0.169		367	0.102	0.084	0.046	-0.033
	367.2	1.19137	1.01378	0.937417	0.73713		367.2	0.102	0.083	0.046	0.169		367.2	0.102	0.083	0.046	-0.034
	367.4	1.18301	1.00728	0.931197	0.73145		367.4	0.102	0.083	0.045	0.169		367.4	0.102	0.083	0.045	-0.034
	367.6	1.17503	1.00108	0.92528	0.72594		367.6	0.102	0.083	0.045	0.169		367.6	0.102	0.083	0.045	-0.033
	367.8	1.16845	0.994177	0.91932	0.720747		367.8	0.102	0.082	0.045	0.17		367.8	0.102	0.082	0.045	-0.032
	368	1.1611	0.98817	0.91309	0.71677		368	0.103	0.082	0.046	0.17		368	0.103	0.082	0.046	-0.033
	368.2	1.15307	0.982677	0.906413	0.710757		368.2	0.103	0.082	0.046	0.17		368.2	0.103	0.082	0.046	-0.034
	368.4	1.14583	0.977437	0.90085	0.70531		368.4	0.103	0.082	0.046	0.17		368.4	0.103	0.082	0.046	-0.033
	368.6	1.13981	0.971397	0.895183	0.701337		368.6	0.103	0.081	0.046	0.17		368.6	0.103	0.081	0.046	-0.033
	368.8	1.13258	0.966363	0.889153	0.69692		368.8	0.102	0.081	0.045	0.17		368.8	0.102	0.081	0.045	-0.034
	369	1.12608	0.960577	0.883683	0.691887		369	0.102	0.081	0.045	0.17		369	0.102	0.081	0.045	-0.033
	369.2	1.12012	0.95458	0.878033	0.68656		369.2	0.101	0.081	0.045	0.17		369.2	0.101	0.081	0.045	-0.032
	369.4	1.1129	0.94964	0.873057	0.682567		369.4	0.101	0.081	0.045	0.17		369.4	0.101	0.081	0.045	-0.031
	369.6	1.10651	0.943793	0.867903	0.677887		369.6	0.1	0.08	0.044	0.17		369.6	0.1	0.08	0.044	-0.033
	369.8	1.10052	0.93883	0.86308	0.673823		369.8	0.1	0.08	0.044	0.171		369.8	0.1	0.08	0.044	-0.032
	370	1.09596	0.933907	0.858003	0.670227		370	0.099	0.08	0.044	0.171		370	0.099	0.08	0.044	-0.031
	370.2	1.08788	0.930027	0.85349	0.667397		370.2	0.099	0.079	0.044	0.171		370.2	0.099	0.079	0.044	-0.032
	370.4	1.08413	0.925207	0.84872	0.661587		370.4	0.099	0.079	0.044	0.171		370.4	0.099	0.079	0.044	-0.032
	370.6	1.07629	0.920827	0.843843	0.657703		370.6	0.098	0.079	0.044	0.171		370.6	0.098	0.079	0.044	-0.031
	370.8	1.07004	0.91802	0.84116	0.652933		370.8	0.098	0.078	0.044	0.171		370.8	0.098	0.078	0.044	-0.03
	371	1.06495	0.911883	0.834967	0.648933		371	0.097	0.078	0.044	0.171		371	0.097	0.078	0.044	-0.031
	371.2	1.05948	0.907437	0.83053	0.645517		371.2	0.097	0.077	0.044	0.171		371.2	0.097	0.077	0.044	-0.034
	371.4	1.05471	0.90424	0.827917	0.64184		371.4	0.096	0.076	0.044	0.172		371.4	0.096	0.076	0.044	-0.033
	371.6	1.0499	0.898107	0.822127	0.637413		371.6	0.096	0.076	0.043	0.172		371.6	0.096	0.076	0.043	-0.033
	371.8	1.0447	0.893897	0.81747	0.634487		371.8	0.095	0.075	0.043	0.172		371.8	0.095	0.075	0.043	-0.032
	372	1.04001	0.889383	0.8132	0.630747		372	0.095	0.075	0.043	0.171		372	0.095	0.075	0.043	-0.029
	372.2	1.03504	0.884473	0.808427	0.62659		372.2	0.095	0.074	0.042	0.172		372.2	0.095	0.074	0.042	-0.027
	372.4	1.02993	0.880767	0.80421	0.623647		372.4	0.095	0.074	0.042	0.172		372.4	0.095	0.074	0.042	-0.028
	372.6	1.02479	0.8774	0.799567	0.620407		372.6	0.095	0.074	0.042	0.172		372.6	0.095	0.074	0.042	-0.026
	372.8	1.02154	0.873433	0.796233	0.61646		372.8	0.095	0.074	0.041	0.172		372.8	0.095	0.074	0.041	-0.027
	373	1.01657	0.86959	0.792853	0.61355		373	0.095	0.074	0.041	0.172		373	0.095	0.074	0.041	-0.029
	373.2	1.01166	0.866623	0.788577	0.6105		373.2	0.095	0.074	0.041	0.172		373.2	0.095	0.074	0.041	-0.03
	373.4	1.00733	0.862847	0.785377	0.606413		373.4	0.095	0.073	0.041	0.172		373.4	0.095	0.073	0.041	-0.029
	373.6	1.00279	0.859827	0.78295	0.604207		373.6	0.095	0.073	0.041	0.172		373.6	0.095	0.073	0.041	-0.029
	373.8	0.99778	0.855887	0.779323	0.601383		373.8	0.096	0.073	0.041	0.172		373.8	0.096	0.073	0.041	-0.031
	374	0.99386	0.853073	0.776423	0.59788		374	0.096	0.073	0.042	0.172		374	0.096	0.073	0.042	-0.03
	374.2	0.99021	0.8491	0.77282	0.594713		374.2	0.096	0.073	0.042	0.172		374.2	0.096	0.073	0.042	-0.029
	374.4	0.985777	0.845863	0.76909	0.592583		374.4	0.096	0.072	0.042	0.172		374.4	0.096	0.072	0.042	-0.03
	374.6	0.982507	0.842323	0.765283	0.58896		374.6	0.097	0.072	0.042	0.172		374.6	0.097	0.072	0.042	-0.03
	374.8	0.97885	0.839423	0.7616	0.585643		374.8	0.097	0.072	0.042	0.172		374.8	0.097	0.072	0.042	-0.029
	375	0.974187	0.836	0.757903	0.582793		375	0.097	0.071	0.042	0.172		375	0.097	0.071	0.042	-0.031
	375.2	0.97058	0.83348	0.755943	0.580777		375.2	0.096	0.071	0.042	0.172		375.2	0.096	0.071	0.042	-0.029
	375.4	0.96746	0.830767	0.75265	0.57697		375.4	0.096	0.07	0.041	0.172		375.4	0.096	0.07	0.041	-0.028
	375.6	0.963267	0.827527	0.749563	0.574557		375.6	0.096	0.07	0.041	0.172		375.6	0.096	0.07	0.041	-0.029
	375.8	0.959087	0.82509	0.746507	0.572347		375.8	0.096	0.07	0.041	0.173		375.8	0.096	0.07	0.041	-0.028
	376	0.95643	0.822247	0.743723	0.56946		376	0.096	0.069	0.041	0.173		376	0.096	0.069	0.041	-0.027
	376.2	0.951937	0.81941	0.74051	0.566433		376.2	0.095	0.069	0.041	0.173		376.2	0.095	0.069	0.041	-0.028
	376.4	0.948577	0.816527	0.737553	0.564003		376.4	0.095	0.069	0.041	0.173		376.4	0.095	0.069	0.041	-0.029
	376.6	0.944493	0.813993	0.734133	0.561027		376.6	0.095	0.069	0.041	0.173		376.6	0.095	0.069	0.041	-0.029
	376.8	0.941247	0.81106	0.731923	0.558117		376.8	0.095	0.069	0.04	0.173		376.8	0.095	0.069	0.04	-0.03
	377	0.938417	0.80923	0.72946	0.555693		377	0.094	0.069	0.04	0.173		377	0.094	0.069	0.04	-0.029
	377.2	0.936213	0.80639	0.726917	0.553197		377.2	0.094	0.069	0.04	0.173		377.2	0.094	0.069	0.04	-0.029
	377.4	0.932717	0.80361	0.724213	0.550513		377.4	0.094	0.069	0.041	0.174		377.4	0.094	0.069	0.041	-0.028
	377.6	0.930077	0.80119	0.721743	0.54834		377.6	0.094	0.069	0.041	0.174		377.6	0.094	0.069	0.041	-0.026
	377.8	0.927317	0.798453	0.718377	0.545377		377.8	0.094	0.069	0.041	0.174		377.8	0.094	0.069	0.041	-0.027
	378	0.924047	0.79524	0.715537	0.543153		378	0.094	0.069	0.041	0.174		378	0.094	0.069	0.041	-0.027
	378.2	0.920577	0.793327	0.71287	0.540983		378.2	0.094	0.069	0.042	0.174		378.2	0.094	0.069	0.042	-0.029
	378.4	0.917317	0.790773	0.71033	0.539297		378.4	0.094	0.069	0.042	0.174		378.4	0.094	0.069	0.042	-0.03
	378.6	0.914243	0.78794	0.708067	0.536777		378.6	0.094	0.069	0.042	0.174		378.6	0.094	0.069	0.042	-0.031
	378.8	0.910847	0.785267	0.705643	0.535087		378.8	0.094	0.069	0.042	0.174		378.8	0.094	0.069	0.042	-0.032
	379	0.90805	0.783007	0.702683	0.532637		379	0.095	0.069	0.042	0.174		379	0.095	0.069	0.042	-0.032
	379.2	0.90488	0.780447	0.70005	0.530163		379.2	0.095	0.069	0.042	0.174		379.2	0.095	0.069	0.042	-0.03
	379.4	0.903117	0.778563	0.69754	0.52772		379.4	0.095	0.069	0.042	0.174		379.4	0.095	0.069	0.042	-0.03
	379.6	0.900163	0.7764	0.69534	0.52595		379.6	0.095	0.069	0.042	0.174		379.6	0.095	0.069	0.042	-0.03
	379.8	0.897827	0.774693	0.69309	0.523993		379.8	0.095	0.068	0.042	0.174		379.8	0.095	0.068	0.042	-0.029
	380	0.89552	0.77311	0.691697	0.522027		380	0.094	0.068	0.042	0.174		380	0.094	0.068	0.042	-0.028
	380.2	0.89334	0.77109	0.690107	0.519447		380.2	0.094	0.068	0.041	0.174		380.2	0.094	0.068	0.041	-0.028
	380.4	0.890673	0.768973	0.687953	0.517583		380.4	0.093	0.068	0.041	0.174		380.4	0.093	0.068	0.041	-0.027
	380.6	0.888267	0.767907	0.68613	0.515683		380.6	0.093	0.068	0.04	0.174		380.6	0.093	0.068	0.04	-0.025
	380.8	0.885817	0.765857	0.684167	0.51342		380.8	0.092	0.067	0.04	0.174		380.8	0.092	0.067	0.04	-0.028
	381	0.88261	0.76315	0.681227	0.51161		381	0.092	0.067	0.04	0.174		381	0.092	0.067	0.04	-0.028
	381.2	0.87962	0.76124	0.678637	0.510193		381.2	0.091	0.067	0.04	0.174		381.2	0.091	0.067	0.04	-0.027
	381.4	0.87747	0.758637	0.676943	0.508273		381.4	0.091	0.067	0.039	0.174		381.4	0.091	0.067	0.039	-0.028
	381.6	0.875697	0.756667	0.674873	0.506337		381.6	0.091	0.066	0.039	0.175		381.6	0.091	0.066	0.039	-0.029
	381.8	0.873013	0.75454	0.673333	0.50421		381.8	0.09	0.066	0.039	0.175		381.8	0.09	0.066	0.039	-0.028
	382	0.870107	0.752983	0.671697	0.502683		382	0.09	0.065	0.039	0.175		382	0.09	0.065	0.039	-0.026
	382.2	0.868027	0.751503	0.670133	0.501133		382.2	0.09	0.065	0.039	0.175		382.2	0.09	0.065	0.039	-0.026
	382.4	0.865683	0.74953	0.667897	0.499567		382.4	0.09	0.064	0.04	0.175		382.4	0.09	0.064	0.04	-0.026
	382.6	0.863017	0.74761	0.665823	0.49738		382.6	0.09	0.064	0.04	0.175		382.6	0.09	0.064	0.04	-0.026
	382.8	0.861223	0.74628	0.664283	0.49542		382.8	0.09	0.064	0.04	0.175		382.8	0.09	0.064	0.04	-0.026
	383	0.860047	0.743647	0.662497	0.49348		383	0.09	0.063	0.039	0.175		383	0.09	0.063	0.039	-0.027
	383.2	0.857573	0.74231	0.660333	0.49194		383.2	0.09	0.063	0.039	0.175		383.2	0.09	0.063	0.039	-0.029
	383.4	0.85585	0.741527	0.658967	0.4895		383.4	0.091	0.063	0.04	0.175		383.4	0.091	0.063	0.04	-0.029
	383.6	0.85448	0.739063	0.657067	0.488813		383.6	0.091	0.063	0.04	0.175		383.6	0.091	0.063	0.04	-0.029
	383.8	0.85254	0.737127	0.65483	0.488133		383.8	0.092	0.064	0.04	0.175		383.8	0.092	0.064	0.04	-0.029
	384	0.85007	0.73644	0.653317	0.486443		384	0.092	0.064	0.04	0.175		384	0.092	0.064	0.04	-0.026
	384.2	0.84892	0.733897	0.652447	0.4853		384.2	0.092	0.065	0.041	0.175		384.2	0.092	0.065	0.041	-0.026
	384.4	0.846163	0.731753	0.65086	0.484593		384.4	0.093	0.066	0.041	0.175		384.4	0.093	0.066	0.041	-0.027
	384.6	0.843657	0.731393	0.649373	0.482973		384.6	0.093	0.066	0.041	0.175		384.6	0.093	0.066	0.041	-0.03
	384.8	0.841847	0.729497	0.64811	0.481143		384.8	0.093	0.066	0.041	0.175		384.8	0.093	0.066	0.041	-0.03
	385	0.840657	0.727717	0.646777	0.479607		385	0.092	0.066	0.041	0.175		385	0.092	0.066	0.041	-0.03
	385.2	0.83901	0.726213	0.64485	0.47734		385.2	0.092	0.065	0.04	0.176		385.2	0.092	0.065	0.04	-0.028
	385.4	0.837607	0.72524	0.64366	0.475963		385.4	0.092	0.065	0.039	0.176		385.4	0.092	0.065	0.039	-0.029
	385.6	0.836453	0.723153	0.641887	0.47355		385.6	0.091	0.064	0.039	0.176		385.6	0.091	0.064	0.039	-0.026
	385.8	0.834803	0.721747	0.64	0.47235		385.8	0.091	0.063	0.039	0.176		385.8	0.091	0.063	0.039	-0.025
	386	0.83297	0.720357	0.63849	0.471193		386	0.09	0.063	0.039	0.176		386	0.09	0.063	0.039	-0.025
	386.2	0.83108	0.719753	0.63711	0.470407		386.2	0.09	0.063	0.039	0.176		386.2	0.09	0.063	0.039	-0.025
	386.4	0.829133	0.718277	0.635497	0.468573		386.4	0.09	0.062	0.039	0.176		386.4	0.09	0.062	0.039	-0.024
	386.6	0.827513	0.71647	0.634497	0.467727		386.6	0.09	0.062	0.039	0.176		386.6	0.09	0.062	0.039	-0.025
	386.8	0.82568	0.715923	0.63334	0.4667		386.8	0.089	0.062	0.039	0.176		386.8	0.089	0.062	0.039	-0.026
	387	0.824037	0.714903	0.63129	0.465233		387	0.089	0.062	0.039	0.176		387	0.089	0.062	0.039	-0.027
	387.2	0.82225	0.71339	0.629733	0.463853		387.2	0.089	0.062	0.039	0.176		387.2	0.089	0.062	0.039	-0.03
	387.4	0.820913	0.71146	0.62845	0.463387		387.4	0.089	0.062	0.039	0.175		387.4	0.089	0.062	0.039	-0.03
	387.6	0.81886	0.710333	0.62722	0.461307		387.6	0.089	0.062	0.039	0.175		387.6	0.089	0.062	0.039	-0.029
	387.8	0.817353	0.70926	0.625427	0.46		387.8	0.089	0.062	0.039	0.175		387.8	0.089	0.062	0.039	-0.029
	388	0.815523	0.707677	0.624523	0.458693		388	0.089	0.062	0.039	0.175		388	0.089	0.062	0.039	-0.027
	388.2	0.81445	0.706917	0.623283	0.457597		388.2	0.089	0.062	0.039	0.175		388.2	0.089	0.062	0.039	-0.024
	388.4	0.812157	0.706287	0.622237	0.45603		388.4	0.088	0.062	0.038	0.175		388.4	0.088	0.062	0.038	-0.024
	388.6	0.81058	0.70537	0.621043	0.455743		388.6	0.088	0.062	0.038	0.175		388.6	0.088	0.062	0.038	-0.023
	388.8	0.80885	0.70423	0.620067	0.45466		388.8	0.088	0.061	0.037	0.175		388.8	0.088	0.061	0.037	-0.024
	389	0.807847	0.703663	0.619303	0.45418		389	0.088	0.06	0.036	0.176		389	0.088	0.06	0.036	-0.023
	389.2	0.806487	0.702233	0.618177	0.45232		389.2	0.087	0.059	0.036	0.176		389.2	0.087	0.059	0.036	-0.023
	389.4	0.805413	0.70096	0.616893	0.45112		389.4	0.087	0.059	0.036	0.176		389.4	0.087	0.059	0.036	-0.023
	389.6	0.804023	0.700103	0.615793	0.450907		389.6	0.087	0.058	0.035	0.176		389.6	0.087	0.058	0.035	-0.024
	389.8	0.802787	0.69812	0.61451	0.44931		389.8	0.087	0.058	0.036	0.176		389.8	0.087	0.058	0.036	-0.023
	390	0.801103	0.697123	0.61297	0.44777		390	0.087	0.057	0.036	0.177		390	0.087	0.057	0.036	-0.023
	390.2	0.79914	0.69575	0.611937	0.447343		390.2	0.087	0.057	0.036	0.177		390.2	0.087	0.057	0.036	-0.024
	390.4	0.797637	0.694843	0.61022	0.44655		390.4	0.087	0.057	0.037	0.177		390.4	0.087	0.057	0.037	-0.026
	390.6	0.79668	0.693703	0.60901	0.444407		390.6	0.087	0.057	0.037	0.177		390.6	0.087	0.057	0.037	-0.026
	390.8	0.795693	0.693297	0.608237	0.444227		390.8	0.087	0.058	0.037	0.177		390.8	0.087	0.058	0.037	-0.027
	391	0.794277	0.691697	0.60748	0.44314		391	0.087	0.058	0.038	0.177		391	0.087	0.058	0.038	-0.026
	391.2	0.793197	0.690817	0.606187	0.441787		391.2	0.087	0.058	0.038	0.177		391.2	0.087	0.058	0.038	-0.025
	391.4	0.79238	0.690057	0.605623	0.44128		391.4	0.086	0.058	0.038	0.177		391.4	0.086	0.058	0.038	-0.025
	391.6	0.790763	0.68865	0.604523	0.440643		391.6	0.086	0.058	0.038	0.177		391.6	0.086	0.058	0.038	-0.025
	391.8	0.78946	0.687693	0.60323	0.439097		391.8	0.086	0.058	0.038	0.177		391.8	0.086	0.058	0.038	-0.024
	392	0.78838	0.687063	0.602063	0.43788		392	0.086	0.058	0.038	0.177		392	0.086	0.058	0.038	-0.027
	392.2	0.7877	0.68589	0.601493	0.437207		392.2	0.086	0.058	0.038	0.177		392.2	0.086	0.058	0.038	-0.025
	392.4	0.787247	0.68484	0.60082	0.43625		392.4	0.086	0.059	0.037	0.177		392.4	0.086	0.059	0.037	-0.023
	392.6	0.785993	0.68433	0.600393	0.435613		392.6	0.086	0.059	0.037	0.177		392.6	0.086	0.059	0.037	-0.024
	392.8	0.78507	0.683483	0.600073	0.435363		392.8	0.087	0.059	0.037	0.177		392.8	0.087	0.059	0.037	-0.025
	393	0.78405	0.682313	0.599353	0.43453		393	0.087	0.059	0.037	0.176		393	0.087	0.059	0.037	-0.023
	393.2	0.782473	0.682087	0.597903	0.433623		393.2	0.086	0.058	0.036	0.176		393.2	0.086	0.058	0.036	-0.025
	393.4	0.781257	0.681293	0.597037	0.431673		393.4	0.086	0.058	0.036	0.176		393.4	0.086	0.058	0.036	-0.025
	393.6	0.780263	0.680373	0.595983	0.430523		393.6	0.086	0.058	0.036	0.176		393.6	0.086	0.058	0.036	-0.025
	393.8	0.778763	0.679117	0.59476	0.429083		393.8	0.086	0.058	0.036	0.176		393.8	0.086	0.058	0.036	-0.024
	394	0.777997	0.678833	0.593923	0.429247		394	0.086	0.058	0.036	0.176		394	0.086	0.058	0.036	-0.023
	394.2	0.777113	0.677247	0.593797	0.428347		394.2	0.086	0.058	0.036	0.177		394.2	0.086	0.058	0.036	-0.022
	394.4	0.77513	0.6762	0.592177	0.42789		394.4	0.086	0.058	0.036	0.177		394.4	0.086	0.058	0.036	-0.022
	394.6	0.774027	0.675857	0.591643	0.42753		394.6	0.086	0.058	0.037	0.178		394.6	0.086	0.058	0.037	-0.022
	394.8	0.773857	0.675107	0.590547	0.42704		394.8	0.086	0.058	0.037	0.178		394.8	0.086	0.058	0.037	-0.024
	395	0.772973	0.673963	0.58996	0.425527		395	0.086	0.058	0.037	0.179		395	0.086	0.058	0.037	-0.025
	395.2	0.77215	0.67318	0.58875	0.42496		395.2	0.085	0.058	0.038	0.179		395.2	0.085	0.058	0.038	-0.026
	395.4	0.77188	0.67193	0.588277	0.42403		395.4	0.085	0.058	0.038	0.179		395.4	0.085	0.058	0.038	-0.028
	395.6	0.771927	0.6702	0.586783	0.422327		395.6	0.085	0.057	0.038	0.179		395.6	0.085	0.057	0.038	-0.028
	395.8	0.770717	0.66945	0.58534	0.421437		395.8	0.085	0.057	0.038	0.179		395.8	0.085	0.057	0.038	-0.028
	396	0.76919	0.669117	0.583663	0.42061		396	0.085	0.057	0.039	0.179		396	0.085	0.057	0.039	-0.028
	396.2	0.76872	0.669163	0.582833	0.42006		396.2	0.085	0.056	0.039	0.179		396.2	0.085	0.056	0.039	-0.027
	396.4	0.76778	0.668873	0.582373	0.418807		396.4	0.084	0.056	0.039	0.179		396.4	0.084	0.056	0.039	-0.025
	396.6	0.765823	0.668383	0.581747	0.418823		396.6	0.084	0.056	0.039	0.178		396.6	0.084	0.056	0.039	-0.024
	396.8	0.765137	0.668347	0.58138	0.418177		396.8	0.084	0.055	0.038	0.178		396.8	0.084	0.055	0.038	-0.024
	397	0.76439	0.667497	0.58107	0.41723		397	0.084	0.055	0.038	0.177		397	0.084	0.055	0.038	-0.024
	397.2	0.762757	0.666577	0.580467	0.415943		397.2	0.084	0.054	0.037	0.177		397.2	0.084	0.054	0.037	-0.024
	397.4	0.76147	0.66618	0.57874	0.416217		397.4	0.084	0.054	0.037	0.177		397.4	0.084	0.054	0.037	-0.024
	397.6	0.761857	0.665643	0.578023	0.415523		397.6	0.084	0.054	0.036	0.177		397.6	0.084	0.054	0.036	-0.025
	397.8	0.760333	0.664983	0.57751	0.414873		397.8	0.084	0.055	0.036	0.177		397.8	0.084	0.055	0.036	-0.024
	398	0.759073	0.664303	0.577343	0.413793		398	0.084	0.055	0.036	0.177		398	0.084	0.055	0.036	-0.023
	398.2	0.7585	0.662803	0.57577	0.41327		398.2	0.084	0.055	0.035	0.177		398.2	0.084	0.055	0.035	-0.024
	398.4	0.758443	0.661687	0.575993	0.412787		398.4	0.084	0.055	0.035	0.177		398.4	0.084	0.055	0.035	-0.023
	398.6	0.75687	0.661563	0.575167	0.41173		398.6	0.084	0.055	0.036	0.177		398.6	0.084	0.055	0.036	-0.024
	398.8	0.75639	0.660727	0.574567	0.41104		398.8	0.084	0.055	0.036	0.178		398.8	0.084	0.055	0.036	-0.022
	399	0.75612	0.660213	0.57349	0.4111		399	0.084	0.055	0.036	0.178		399	0.084	0.055	0.036	-0.022
	399.2	0.75475	0.659793	0.573283	0.410137		399.2	0.084	0.055	0.036	0.178		399.2	0.084	0.055	0.036	-0.024
	399.4	0.753997	0.659217	0.57244	0.40858		399.4	0.084	0.055	0.036	0.179		399.4	0.084	0.055	0.036	-0.024
	399.6	0.752723	0.658193	0.57213	0.408333		399.6	0.084	0.055	0.036	0.179		399.6	0.084	0.055	0.036	-0.024
	399.8	0.75152	0.65737	0.571473	0.407577		399.8	0.084	0.055	0.037	0.179		399.8	0.084	0.055	0.037	-0.025
	400	0.75085	0.65675	0.570883	0.40676		400	0.083	0.055	0.037	0.179		400	0.083	0.055	0.037	-0.026
	400.2	0.750783	0.656187	0.570583	0.40657		400.2	0.083	0.054	0.037	0.178		400.2	0.083	0.054	0.037	-0.026
	400.4	0.749177	0.656217	0.56986	0.405807		400.4	0.083	0.054	0.037	0.178		400.4	0.083	0.054	0.037	-0.025
	400.6	0.74844	0.655663	0.56879	0.404427		400.6	0.083	0.053	0.037	0.178		400.6	0.083	0.053	0.037	-0.025
	400.8	0.747397	0.65527	0.568427	0.40376		400.8	0.083	0.053	0.037	0.178		400.8	0.083	0.053	0.037	-0.027
	401	0.74696	0.654133	0.567453	0.40285		401	0.082	0.053	0.037	0.179		401	0.082	0.053	0.037	-0.023
	401.2	0.74613	0.653877	0.56666	0.402357		401.2	0.082	0.053	0.036	0.179		401.2	0.082	0.053	0.036	-0.022
	401.4	0.746023	0.652713	0.566057	0.40208		401.4	0.082	0.053	0.036	0.179		401.4	0.082	0.053	0.036	-0.024
	401.6	0.74549	0.651897	0.565407	0.40205		401.6	0.082	0.053	0.035	0.179		401.6	0.082	0.053	0.035	-0.021
	401.8	0.745153	0.65121	0.56406	0.401207		401.8	0.082	0.052	0.035	0.178		401.8	0.082	0.052	0.035	-0.02
	402	0.744103	0.651323	0.563973	0.400817		402	0.082	0.052	0.035	0.178		402	0.082	0.052	0.035	-0.022
	402.2	0.743273	0.65081	0.56356	0.399593		402.2	0.082	0.052	0.034	0.178		402.2	0.082	0.052	0.034	-0.021
	402.4	0.742113	0.650883	0.5632	0.39925		402.4	0.082	0.052	0.034	0.178		402.4	0.082	0.052	0.034	-0.02
	402.6	0.741597	0.650263	0.563213	0.39818		402.6	0.082	0.052	0.034	0.178		402.6	0.082	0.052	0.034	-0.023
	402.8	0.74119	0.649547	0.56344	0.398383		402.8	0.082	0.052	0.034	0.179		402.8	0.082	0.052	0.034	-0.023
	403	0.740683	0.648913	0.56226	0.398317		403	0.082	0.052	0.034	0.179		403	0.082	0.052	0.034	-0.022
	403.2	0.739743	0.64803	0.562073	0.39785		403.2	0.083	0.052	0.034	0.179		403.2	0.083	0.052	0.034	-0.023
	403.4	0.739037	0.64704	0.56111	0.397423		403.4	0.083	0.052	0.034	0.179		403.4	0.083	0.052	0.034	-0.022
	403.6	0.73809	0.646817	0.559727	0.397527		403.6	0.083	0.052	0.034	0.179		403.6	0.083	0.052	0.034	-0.021
	403.8	0.737367	0.646813	0.55879	0.396977		403.8	0.084	0.052	0.034	0.179		403.8	0.084	0.052	0.034	-0.021
	404	0.736193	0.646087	0.558363	0.39622		404	0.084	0.052	0.034	0.179		404	0.084	0.052	0.034	-0.022
	404.2	0.735447	0.645793	0.557363	0.395777		404.2	0.084	0.051	0.034	0.179		404.2	0.084	0.051	0.034	-0.021
	404.4	0.735173	0.644947	0.556903	0.395423		404.4	0.084	0.051	0.035	0.179		404.4	0.084	0.051	0.035	-0.023
	404.6	0.73438	0.645087	0.55678	0.394203		404.6	0.084	0.051	0.034	0.18		404.6	0.084	0.051	0.034	-0.022
	404.8	0.734207	0.643963	0.556153	0.392653		404.8	0.084	0.051	0.034	0.18		404.8	0.084	0.051	0.034	-0.022
	405	0.733537	0.643343	0.555667	0.392163		405	0.084	0.051	0.034	0.18		405	0.084	0.051	0.034	-0.021
	405.2	0.732807	0.642887	0.555607	0.392637		405.2	0.084	0.051	0.034	0.18		405.2	0.084	0.051	0.034	-0.022
	405.4	0.73191	0.643063	0.554823	0.39211		405.4	0.084	0.051	0.035	0.18		405.4	0.084	0.051	0.035	-0.022
	405.6	0.731813	0.641693	0.55426	0.39172		405.6	0.084	0.051	0.035	0.18		405.6	0.084	0.051	0.035	-0.025
	405.8	0.730663	0.641323	0.55396	0.391557		405.8	0.084	0.051	0.035	0.18		405.8	0.084	0.051	0.035	-0.022
	406	0.730783	0.64116	0.5538	0.390913		406	0.084	0.051	0.035	0.18		406	0.084	0.051	0.035	-0.022
	406.2	0.73078	0.64041	0.552833	0.389433		406.2	0.083	0.051	0.035	0.18		406.2	0.083	0.051	0.035	-0.021
	406.4	0.73063	0.639887	0.552493	0.38804		406.4	0.083	0.052	0.035	0.18		406.4	0.083	0.052	0.035	-0.023
	406.6	0.730007	0.6403	0.551917	0.38803		406.6	0.083	0.052	0.035	0.18		406.6	0.083	0.052	0.035	-0.021
	406.8	0.72909	0.640153	0.551277	0.387597		406.8	0.082	0.052	0.035	0.18		406.8	0.082	0.052	0.035	-0.023
	407	0.727507	0.640017	0.550387	0.387133		407	0.082	0.052	0.035	0.18		407	0.082	0.052	0.035	-0.023
	407.2	0.726543	0.63965	0.549773	0.386847		407.2	0.082	0.052	0.035	0.18		407.2	0.082	0.052	0.035	-0.024
	407.4	0.726217	0.639217	0.54961	0.38712		407.4	0.082	0.052	0.035	0.18		407.4	0.082	0.052	0.035	-0.021
	407.6	0.725437	0.638063	0.54986	0.386317		407.6	0.082	0.052	0.035	0.18		407.6	0.082	0.052	0.035	-0.022
	407.8	0.72518	0.637283	0.549947	0.386213		407.8	0.082	0.052	0.034	0.179		407.8	0.082	0.052	0.034	-0.022
	408	0.726207	0.63624	0.54922	0.385307		408	0.082	0.052	0.035	0.18		408	0.082	0.052	0.035	-0.021
	408.2	0.725243	0.63657	0.54874	0.385173		408.2	0.082	0.052	0.035	0.18		408.2	0.082	0.052	0.035	-0.022
	408.4	0.724613	0.635947	0.547837	0.384373		408.4	0.082	0.052	0.035	0.18		408.4	0.082	0.052	0.035	-0.022
	408.6	0.724243	0.635587	0.547247	0.384493		408.6	0.082	0.051	0.034	0.18		408.6	0.082	0.051	0.034	-0.023
	408.8	0.723763	0.635333	0.54637	0.383817		408.8	0.082	0.051	0.034	0.18		408.8	0.082	0.051	0.034	-0.022
	409	0.72288	0.63512	0.546123	0.384067		409	0.082	0.051	0.034	0.18		409	0.082	0.051	0.034	-0.024
	409.2	0.722537	0.633963	0.545483	0.383073		409.2	0.082	0.05	0.034	0.18		409.2	0.082	0.05	0.034	-0.022
	409.4	0.721543	0.633977	0.545243	0.382773		409.4	0.082	0.05	0.035	0.18		409.4	0.082	0.05	0.035	-0.022
	409.6	0.72122	0.633597	0.543813	0.38235		409.6	0.082	0.05	0.035	0.18		409.6	0.082	0.05	0.035	-0.022
	409.8	0.720087	0.633313	0.54342	0.38261		409.8	0.082	0.05	0.035	0.18		409.8	0.082	0.05	0.035	-0.022
	410	0.719257	0.63283	0.543633	0.38164		410	0.082	0.049	0.035	0.18		410	0.082	0.049	0.035	-0.021
	410.2	0.718803	0.63188	0.544363	0.38132		410.2	0.082	0.049	0.035	0.18		410.2	0.082	0.049	0.035	-0.023
	410.4	0.71819	0.63049	0.54348	0.38088		410.4	0.082	0.049	0.035	0.18		410.4	0.082	0.049	0.035	-0.022
	410.6	0.717467	0.63012	0.543377	0.379833		410.6	0.081	0.049	0.035	0.18		410.6	0.081	0.049	0.035	-0.025
	410.8	0.71748	0.629337	0.54354	0.378413		410.8	0.081	0.049	0.035	0.18		410.8	0.081	0.049	0.035	-0.025
	411	0.716813	0.6295	0.54248	0.379243		411	0.081	0.049	0.035	0.18		411	0.081	0.049	0.035	-0.023
	411.2	0.71634	0.629703	0.54138	0.378677		411.2	0.081	0.049	0.035	0.18		411.2	0.081	0.049	0.035	-0.022
	411.4	0.715447	0.629527	0.541997	0.378707		411.4	0.081	0.05	0.035	0.18		411.4	0.081	0.05	0.035	-0.022
	411.6	0.714787	0.62884	0.54172	0.37882		411.6	0.082	0.05	0.035	0.18		411.6	0.082	0.05	0.035	-0.021
	411.8	0.714603	0.628887	0.540803	0.379667		411.8	0.082	0.05	0.035	0.18		411.8	0.082	0.05	0.035	-0.022
	412	0.714293	0.62782	0.540343	0.378913		412	0.082	0.05	0.035	0.179		412	0.082	0.05	0.035	-0.023
	412.2	0.713777	0.627467	0.540477	0.37904		412.2	0.082	0.051	0.035	0.179		412.2	0.082	0.051	0.035	-0.025
	412.4	0.713387	0.62769	0.539917	0.37838		412.4	0.083	0.05	0.035	0.179		412.4	0.083	0.05	0.035	-0.025
	412.6	0.71354	0.627763	0.53975	0.377723		412.6	0.083	0.051	0.035	0.179		412.6	0.083	0.051	0.035	-0.023
	412.8	0.712697	0.627047	0.5397	0.37703		412.8	0.083	0.051	0.035	0.179		412.8	0.083	0.051	0.035	-0.022
	413	0.712517	0.626093	0.53948	0.37686		413	0.083	0.051	0.035	0.179		413	0.083	0.051	0.035	-0.023
	413.2	0.712513	0.625683	0.53875	0.377097		413.2	0.082	0.051	0.035	0.179		413.2	0.082	0.051	0.035	-0.022
	413.4	0.71226	0.625133	0.53772	0.376377		413.4	0.082	0.051	0.035	0.179		413.4	0.082	0.051	0.035	-0.023
	413.6	0.712097	0.624453	0.537067	0.376007		413.6	0.081	0.05	0.035	0.179		413.6	0.081	0.05	0.035	-0.023
	413.8	0.712147	0.624177	0.536517	0.37564		413.8	0.081	0.05	0.034	0.179		413.8	0.081	0.05	0.034	-0.022
	414	0.71134	0.62389	0.53626	0.37513		414	0.08	0.05	0.034	0.179		414	0.08	0.05	0.034	-0.02
	414.2	0.711813	0.623263	0.535453	0.37377		414.2	0.08	0.049	0.033	0.179		414.2	0.08	0.049	0.033	-0.021
	414.4	0.711633	0.623197	0.535503	0.374003		414.4	0.079	0.049	0.033	0.179		414.4	0.079	0.049	0.033	-0.02
	414.6	0.71095	0.623397	0.535747	0.373977		414.6	0.079	0.049	0.033	0.179		414.6	0.079	0.049	0.033	-0.019
	414.8	0.710293	0.623567	0.534993	0.373163		414.8	0.079	0.049	0.033	0.179		414.8	0.079	0.049	0.033	-0.019
	415	0.70971	0.623437	0.53489	0.372543		415	0.079	0.05	0.033	0.179		415	0.079	0.05	0.033	-0.02
	415.2	0.708753	0.624453	0.534793	0.372563		415.2	0.079	0.05	0.033	0.179		415.2	0.079	0.05	0.033	-0.02
	415.4	0.7084	0.62348	0.534957	0.372553		415.4	0.079	0.05	0.032	0.18		415.4	0.079	0.05	0.032	-0.019
	415.6	0.707617	0.622853	0.534433	0.372363		415.6	0.079	0.05	0.032	0.18		415.6	0.079	0.05	0.032	-0.02
	415.8	0.706763	0.621873	0.534817	0.372673		415.8	0.079	0.05	0.032	0.18		415.8	0.079	0.05	0.032	-0.022
	416	0.70685	0.622277	0.53414	0.372207		416	0.079	0.049	0.032	0.18		416	0.079	0.049	0.032	-0.021
	416.2	0.706207	0.620983	0.533867	0.372033		416.2	0.079	0.049	0.033	0.18		416.2	0.079	0.049	0.033	-0.021
	416.4	0.705843	0.62107	0.533013	0.371457		416.4	0.079	0.049	0.033	0.18		416.4	0.079	0.049	0.033	-0.02
	416.6	0.70547	0.620767	0.532267	0.37102		416.6	0.079	0.049	0.033	0.18		416.6	0.079	0.049	0.033	-0.02
	416.8	0.70543	0.620263	0.531343	0.370557		416.8	0.079	0.049	0.033	0.181		416.8	0.079	0.049	0.033	-0.019
	417	0.704957	0.61964	0.531663	0.370197		417	0.079	0.049	0.033	0.181		417	0.079	0.049	0.033	-0.02
	417.2	0.704567	0.618953	0.530943	0.370183		417.2	0.079	0.049	0.033	0.181		417.2	0.079	0.049	0.033	-0.021
	417.4	0.703673	0.618567	0.531323	0.369467		417.4	0.078	0.049	0.034	0.181		417.4	0.078	0.049	0.034	-0.021
	417.6	0.70417	0.618427	0.531397	0.369213		417.6	0.078	0.048	0.034	0.182		417.6	0.078	0.048	0.034	-0.022
	417.8	0.704063	0.618557	0.530847	0.368293		417.8	0.078	0.048	0.034	0.182		417.8	0.078	0.048	0.034	-0.022
	418	0.70388	0.618613	0.530263	0.36845		418	0.078	0.048	0.034	0.182		418	0.078	0.048	0.034	-0.023
	418.2	0.703703	0.618947	0.530167	0.36788		418.2	0.079	0.048	0.034	0.182		418.2	0.079	0.048	0.034	-0.021
	418.4	0.703757	0.6188	0.529397	0.36766		418.4	0.079	0.048	0.034	0.182		418.4	0.079	0.048	0.034	-0.02
	418.6	0.70331	0.61822	0.528697	0.367267		418.6	0.079	0.049	0.034	0.182		418.6	0.079	0.049	0.034	-0.021
	418.8	0.703223	0.618083	0.528657	0.367527		418.8	0.079	0.049	0.034	0.183		418.8	0.079	0.049	0.034	-0.022
	419	0.702987	0.61742	0.528297	0.366423		419	0.079	0.049	0.034	0.183		419	0.079	0.049	0.034	-0.021
	419.2	0.70169	0.617223	0.528543	0.366827		419.2	0.079	0.049	0.034	0.183		419.2	0.079	0.049	0.034	-0.022
	419.4	0.701713	0.617253	0.527863	0.366687		419.4	0.079	0.048	0.033	0.183		419.4	0.079	0.048	0.033	-0.023
	419.6	0.701133	0.617467	0.527483	0.36634		419.6	0.079	0.048	0.033	0.183		419.6	0.079	0.048	0.033	-0.021
	419.8	0.700627	0.616493	0.52711	0.366037		419.8	0.078	0.047	0.032	0.182		419.8	0.078	0.047	0.032	-0.02
	420	0.699953	0.61634	0.527157	0.366767		420	0.078	0.047	0.032	0.182		420	0.078	0.047	0.032	-0.018
	420.2	0.70086	0.616007	0.526633	0.365343		420.2	0.077	0.046	0.032	0.182		420.2	0.077	0.046	0.032	-0.017
	420.4	0.700257	0.615563	0.525653	0.364903		420.4	0.077	0.046	0.031	0.182		420.4	0.077	0.046	0.031	-0.018
	420.6	0.699307	0.61506	0.526393	0.36485		420.6	0.076	0.045	0.031	0.182		420.6	0.076	0.045	0.031	-0.017
	420.8	0.69861	0.615223	0.52627	0.363977		420.8	0.076	0.045	0.031	0.182		420.8	0.076	0.045	0.031	-0.017
	421	0.69835	0.614743	0.52599	0.363247		421	0.076	0.045	0.031	0.182		421	0.076	0.045	0.031	-0.018
	421.2	0.698093	0.61447	0.525707	0.363583		421.2	0.076	0.045	0.031	0.182		421.2	0.076	0.045	0.031	-0.019
	421.4	0.6979	0.61378	0.52616	0.36342		421.4	0.076	0.045	0.031	0.182		421.4	0.076	0.045	0.031	-0.018
	421.6	0.698053	0.613093	0.524193	0.36261		421.6	0.076	0.045	0.031	0.182		421.6	0.076	0.045	0.031	-0.02
	421.8	0.69823	0.61263	0.523807	0.363413		421.8	0.076	0.045	0.031	0.182		421.8	0.076	0.045	0.031	-0.02
	422	0.697867	0.612187	0.523183	0.36277		422	0.076	0.046	0.031	0.182		422	0.076	0.046	0.031	-0.019
	422.2	0.69695	0.611423	0.522633	0.362267		422.2	0.076	0.046	0.031	0.182		422.2	0.076	0.046	0.031	-0.019
	422.4	0.69728	0.611163	0.522973	0.36231		422.4	0.076	0.046	0.03	0.182		422.4	0.076	0.046	0.03	-0.019
	422.6	0.697083	0.61112	0.524413	0.36267		422.6	0.076	0.047	0.03	0.182		422.6	0.076	0.047	0.03	-0.016
	422.8	0.6963	0.610857	0.52411	0.362007		422.8	0.076	0.047	0.03	0.182		422.8	0.076	0.047	0.03	-0.017
	423	0.696533	0.61093	0.523553	0.36218		423	0.076	0.047	0.03	0.182		423	0.076	0.047	0.03	-0.017
	423.2	0.696393	0.61069	0.52354	0.362123		423.2	0.076	0.047	0.03	0.182		423.2	0.076	0.047	0.03	-0.017
	423.4	0.695193	0.610753	0.52264	0.361527		423.4	0.076	0.047	0.03	0.182		423.4	0.076	0.047	0.03	-0.017
	423.6	0.694187	0.610467	0.52149	0.36061		423.6	0.076	0.046	0.03	0.182		423.6	0.076	0.046	0.03	-0.017
	423.8	0.694383	0.609507	0.521423	0.360753		423.8	0.076	0.046	0.03	0.182		423.8	0.076	0.046	0.03	-0.019
	424	0.693857	0.608987	0.521367	0.360543		424	0.076	0.046	0.03	0.182		424	0.076	0.046	0.03	-0.019
	424.2	0.693757	0.608633	0.521333	0.360347		424.2	0.076	0.046	0.03	0.182		424.2	0.076	0.046	0.03	-0.02
	424.4	0.69347	0.608123	0.521033	0.36064		424.4	0.077	0.046	0.031	0.182		424.4	0.077	0.046	0.031	-0.019
	424.6	0.693963	0.608157	0.521193	0.361037		424.6	0.077	0.046	0.031	0.182		424.6	0.077	0.046	0.031	-0.02
	424.8	0.694057	0.60796	0.520413	0.36052		424.8	0.077	0.046	0.032	0.183		424.8	0.077	0.046	0.032	-0.018
	425	0.693833	0.607543	0.520337	0.36048		425	0.077	0.046	0.032	0.183		425	0.077	0.046	0.032	-0.019
	425.2	0.693667	0.60796	0.51954	0.361037		425.2	0.078	0.046	0.032	0.183		425.2	0.078	0.046	0.032	-0.019
	425.4	0.693673	0.607203	0.51894	0.360807		425.4	0.078	0.046	0.033	0.183		425.4	0.078	0.046	0.033	-0.02
	425.6	0.6931	0.607463	0.51919	0.36066		425.6	0.078	0.046	0.033	0.183		425.6	0.078	0.046	0.033	-0.02
	425.8	0.692383	0.607557	0.519577	0.36091		425.8	0.077	0.046	0.033	0.183		425.8	0.077	0.046	0.033	-0.022
	426	0.69203	0.607863	0.518653	0.360227		426	0.077	0.046	0.033	0.183		426	0.077	0.046	0.033	-0.022
	426.2	0.691897	0.607717	0.51881	0.359233		426.2	0.077	0.046	0.033	0.183		426.2	0.077	0.046	0.033	-0.021
	426.4	0.691367	0.60844	0.518977	0.358637		426.4	0.076	0.046	0.033	0.183		426.4	0.076	0.046	0.033	-0.02
	426.6	0.69099	0.607573	0.51804	0.3583		426.6	0.076	0.046	0.033	0.183		426.6	0.076	0.046	0.033	-0.021
	426.8	0.691193	0.6074	0.517153	0.357077		426.8	0.076	0.046	0.033	0.183		426.8	0.076	0.046	0.033	-0.019
	427	0.691417	0.606963	0.517107	0.35734		427	0.076	0.046	0.033	0.183		427	0.076	0.046	0.033	-0.018
	427.2	0.69092	0.606187	0.516693	0.356863		427.2	0.076	0.047	0.033	0.183		427.2	0.076	0.047	0.033	-0.021
	427.4	0.691077	0.605327	0.517023	0.35642		427.4	0.076	0.047	0.033	0.183		427.4	0.076	0.047	0.033	-0.02
	427.6	0.690603	0.605267	0.516723	0.356527		427.6	0.076	0.047	0.033	0.183		427.6	0.076	0.047	0.033	-0.02
	427.8	0.6897	0.605557	0.516173	0.35687		427.8	0.076	0.046	0.032	0.183		427.8	0.076	0.046	0.032	-0.022
	428	0.688877	0.605127	0.516203	0.356297		428	0.076	0.046	0.032	0.183		428	0.076	0.046	0.032	-0.021
	428.2	0.68864	0.60471	0.5159	0.356547		428.2	0.077	0.046	0.032	0.183		428.2	0.077	0.046	0.032	-0.018
	428.4	0.688237	0.604547	0.51511	0.356997		428.4	0.077	0.046	0.031	0.183		428.4	0.077	0.046	0.031	-0.02
	428.6	0.68789	0.604087	0.515337	0.35589		428.6	0.076	0.046	0.031	0.183		428.6	0.076	0.046	0.031	-0.019
	428.8	0.68797	0.603417	0.515327	0.35557		428.8	0.076	0.046	0.03	0.183		428.8	0.076	0.046	0.03	-0.017
	429	0.68747	0.60323	0.515113	0.354753		429	0.076	0.045	0.03	0.183		429	0.076	0.045	0.03	-0.016
	429.2	0.686907	0.603113	0.514647	0.354527		429.2	0.076	0.045	0.03	0.183		429.2	0.076	0.045	0.03	-0.016
	429.4	0.68679	0.603243	0.514277	0.354573		429.4	0.076	0.045	0.029	0.183		429.4	0.076	0.045	0.029	-0.015
	429.6	0.686687	0.603153	0.51416	0.35477		429.6	0.075	0.044	0.029	0.183		429.6	0.075	0.044	0.029	-0.015
	429.8	0.686253	0.60287	0.514633	0.354477		429.8	0.075	0.044	0.029	0.184		429.8	0.075	0.044	0.029	-0.015
	430	0.686163	0.602863	0.51412	0.355153		430	0.074	0.044	0.028	0.184		430	0.074	0.044	0.028	-0.016
	430.2	0.686683	0.603107	0.514027	0.35513		430.2	0.074	0.043	0.028	0.184		430.2	0.074	0.043	0.028	-0.016
	430.4	0.686407	0.60291	0.514453	0.354053		430.4	0.073	0.043	0.028	0.184		430.4	0.073	0.043	0.028	-0.018
	430.6	0.685947	0.602457	0.513603	0.35394		430.6	0.073	0.043	0.028	0.184		430.6	0.073	0.043	0.028	-0.018
	430.8	0.68557	0.60252	0.512843	0.35347		430.8	0.073	0.043	0.028	0.183		430.8	0.073	0.043	0.028	-0.016
	431	0.68525	0.602113	0.512587	0.353407		431	0.073	0.043	0.029	0.183		431	0.073	0.043	0.029	-0.016
	431.2	0.68412	0.60144	0.51288	0.353663		431.2	0.073	0.044	0.029	0.183		431.2	0.073	0.044	0.029	-0.018
	431.4	0.683993	0.60103	0.511943	0.353717		431.4	0.073	0.044	0.029	0.183		431.4	0.073	0.044	0.029	-0.016
	431.6	0.68437	0.600583	0.511873	0.353257		431.6	0.073	0.044	0.03	0.183		431.6	0.073	0.044	0.03	-0.017
	431.8	0.68404	0.59954	0.511583	0.353617		431.8	0.073	0.045	0.03	0.183		431.8	0.073	0.045	0.03	-0.017
	432	0.684153	0.599587	0.51125	0.353457		432	0.073	0.045	0.03	0.183		432	0.073	0.045	0.03	-0.018
	432.2	0.683447	0.599533	0.510567	0.352623		432.2	0.073	0.045	0.031	0.183		432.2	0.073	0.045	0.031	-0.018
	432.4	0.683023	0.599177	0.510667	0.35233		432.4	0.073	0.046	0.031	0.182		432.4	0.073	0.046	0.031	-0.02
	432.6	0.682547	0.59947	0.510557	0.352453		432.6	0.073	0.046	0.031	0.182		432.6	0.073	0.046	0.031	-0.02
	432.8	0.682207	0.599467	0.51072	0.351973		432.8	0.073	0.046	0.032	0.182		432.8	0.073	0.046	0.032	-0.02
	433	0.68168	0.59941	0.510903	0.35128		433	0.073	0.046	0.032	0.182		433	0.073	0.046	0.032	-0.021
	433.2	0.682057	0.59878	0.51033	0.351143		433.2	0.073	0.046	0.032	0.183		433.2	0.073	0.046	0.032	-0.02
	433.4	0.681803	0.598667	0.510013	0.351		433.4	0.072	0.046	0.032	0.183		433.4	0.072	0.046	0.032	-0.02
	433.6	0.68172	0.599153	0.50954	0.351063		433.6	0.072	0.046	0.032	0.183		433.6	0.072	0.046	0.032	-0.019
	433.8	0.682163	0.59936	0.50983	0.351207		433.8	0.072	0.046	0.032	0.183		433.8	0.072	0.046	0.032	-0.021
	434	0.68217	0.59836	0.50877	0.351457		434	0.071	0.046	0.032	0.183		434	0.071	0.046	0.032	-0.019
	434.2	0.682473	0.598373	0.50877	0.351193		434.2	0.072	0.046	0.031	0.183		434.2	0.072	0.046	0.031	-0.019
	434.4	0.68253	0.59765	0.50812	0.35107		434.4	0.072	0.045	0.031	0.183		434.4	0.072	0.045	0.031	-0.017
	434.6	0.68182	0.596297	0.50822	0.35082		434.6	0.072	0.045	0.031	0.183		434.6	0.072	0.045	0.031	-0.017
	434.8	0.680893	0.59614	0.50761	0.349833		434.8	0.072	0.045	0.031	0.183		434.8	0.072	0.045	0.031	-0.016
	435	0.681103	0.59652	0.507857	0.349323		435	0.072	0.045	0.031	0.183		435	0.072	0.045	0.031	-0.017
	435.2	0.680247	0.59642	0.507033	0.348697		435.2	0.072	0.045	0.03	0.183		435.2	0.072	0.045	0.03	-0.017
	435.4	0.68009	0.596043	0.50757	0.348343		435.4	0.073	0.045	0.03	0.183		435.4	0.073	0.045	0.03	-0.018
	435.6	0.680047	0.59655	0.507027	0.347573		435.6	0.073	0.045	0.03	0.183		435.6	0.073	0.045	0.03	-0.019
	435.8	0.679997	0.59633	0.507537	0.34793		435.8	0.073	0.045	0.03	0.183		435.8	0.073	0.045	0.03	-0.02
	436	0.679427	0.595927	0.507243	0.347663		436	0.072	0.044	0.03	0.183		436	0.072	0.044	0.03	-0.019
	436.2	0.67907	0.59511	0.50791	0.3471		436.2	0.072	0.044	0.03	0.183		436.2	0.072	0.044	0.03	-0.018
	436.4	0.678207	0.59458	0.50729	0.347243		436.4	0.072	0.043	0.03	0.183		436.4	0.072	0.043	0.03	-0.017
	436.6	0.678157	0.594173	0.507277	0.347403		436.6	0.072	0.043	0.03	0.184		436.6	0.072	0.043	0.03	-0.018
	436.8	0.6782	0.59351	0.505823	0.346817		436.8	0.071	0.042	0.03	0.184		436.8	0.071	0.042	0.03	-0.018
	437	0.67772	0.593513	0.505963	0.34674		437	0.071	0.042	0.031	0.184		437	0.071	0.042	0.031	-0.018
	437.2	0.67772	0.59375	0.505537	0.34697		437.2	0.071	0.042	0.031	0.184		437.2	0.071	0.042	0.031	-0.017
	437.4	0.677673	0.59444	0.505233	0.34675		437.4	0.071	0.042	0.031	0.184		437.4	0.071	0.042	0.031	-0.017
	437.6	0.677213	0.59414	0.505093	0.34649		437.6	0.071	0.041	0.031	0.184		437.6	0.071	0.041	0.031	-0.018
	437.8	0.676687	0.594063	0.50559	0.346757		437.8	0.071	0.041	0.031	0.184		437.8	0.071	0.041	0.031	-0.019
	438	0.676877	0.593797	0.50562	0.347		438	0.071	0.041	0.031	0.184		438	0.071	0.041	0.031	-0.019
	438.2	0.67727	0.593757	0.505657	0.346853		438.2	0.071	0.041	0.032	0.184		438.2	0.071	0.041	0.032	-0.021
	438.4	0.676857	0.594117	0.505467	0.347087		438.4	0.071	0.041	0.032	0.184		438.4	0.071	0.041	0.032	-0.021
	438.6	0.677313	0.593933	0.505133	0.34655		438.6	0.071	0.041	0.032	0.184		438.6	0.071	0.041	0.032	-0.022
	438.8	0.67741	0.59372	0.505043	0.34601		438.8	0.071	0.041	0.032	0.184		438.8	0.071	0.041	0.032	-0.02
	439	0.676767	0.592987	0.50408	0.345043		439	0.071	0.042	0.033	0.184		439	0.071	0.042	0.033	-0.021
	439.2	0.676483	0.592263	0.50419	0.344917		439.2	0.071	0.042	0.033	0.184		439.2	0.071	0.042	0.033	-0.019
	439.4	0.67694	0.59063	0.504133	0.344353		439.4	0.071	0.042	0.033	0.184		439.4	0.071	0.042	0.033	-0.02
	439.6	0.676777	0.590767	0.504123	0.34501		439.6	0.071	0.042	0.033	0.184		439.6	0.071	0.042	0.033	-0.019
	439.8	0.67622	0.590467	0.503813	0.344993		439.8	0.072	0.042	0.033	0.184		439.8	0.072	0.042	0.033	-0.02
	440	0.676077	0.59062	0.504203	0.34566		440	0.072	0.042	0.033	0.184		440	0.072	0.042	0.033	-0.02
	440.2	0.675623	0.59079	0.504243	0.34559		440.2	0.072	0.042	0.033	0.184		440.2	0.072	0.042	0.033	-0.022
	440.4	0.675237	0.591633	0.50418	0.34543		440.4	0.072	0.042	0.033	0.184		440.4	0.072	0.042	0.033	-0.022
	440.6	0.67446	0.591293	0.50376	0.34498		440.6	0.072	0.043	0.033	0.185		440.6	0.072	0.043	0.033	-0.02
	440.8	0.674603	0.591127	0.503697	0.345397		440.8	0.072	0.043	0.033	0.185		440.8	0.072	0.043	0.033	-0.02
	441	0.675203	0.590997	0.503073	0.344997		441	0.073	0.043	0.033	0.185		441	0.073	0.043	0.033	-0.02
	441.2	0.675497	0.590423	0.502417	0.344763		441.2	0.073	0.044	0.033	0.185		441.2	0.073	0.044	0.033	-0.021
	441.4	0.675667	0.58985	0.50161	0.344577		441.4	0.073	0.044	0.033	0.185		441.4	0.073	0.044	0.033	-0.02
	441.6	0.675437	0.589437	0.501197	0.34466		441.6	0.072	0.044	0.033	0.185		441.6	0.072	0.044	0.033	-0.022
	441.8	0.67537	0.589513	0.500657	0.343877		441.8	0.072	0.044	0.033	0.186		441.8	0.072	0.044	0.033	-0.021
	442	0.67438	0.588977	0.500903	0.34391		442	0.072	0.044	0.033	0.185		442	0.072	0.044	0.033	-0.021
	442.2	0.673287	0.589553	0.50073	0.343463		442.2	0.072	0.044	0.033	0.185		442.2	0.072	0.044	0.033	-0.021
	442.4	0.672933	0.590003	0.5008	0.343697		442.4	0.072	0.044	0.033	0.185		442.4	0.072	0.044	0.033	-0.02
	442.6	0.672413	0.589447	0.500843	0.34288		442.6	0.072	0.044	0.033	0.185		442.6	0.072	0.044	0.033	-0.02
	442.8	0.67201	0.589467	0.50142	0.343323		442.8	0.072	0.044	0.033	0.185		442.8	0.072	0.044	0.033	-0.021
	443	0.67192	0.589963	0.501503	0.34237		443	0.072	0.044	0.033	0.185		443	0.072	0.044	0.033	-0.02
	443.2	0.671897	0.589633	0.50136	0.342207		443.2	0.072	0.044	0.033	0.185		443.2	0.072	0.044	0.033	-0.019
	443.4	0.671427	0.58857	0.501783	0.34222		443.4	0.072	0.044	0.033	0.185		443.4	0.072	0.044	0.033	-0.021
	443.6	0.670973	0.58872	0.501847	0.341643		443.6	0.071	0.044	0.033	0.185		443.6	0.071	0.044	0.033	-0.022
	443.8	0.67079	0.588557	0.5013	0.341293		443.8	0.071	0.044	0.032	0.185		443.8	0.071	0.044	0.032	-0.022
	444	0.670423	0.587883	0.501057	0.342143		444	0.071	0.044	0.033	0.185		444	0.071	0.044	0.033	-0.02
	444.2	0.670657	0.587507	0.50101	0.342533		444.2	0.071	0.044	0.033	0.185		444.2	0.071	0.044	0.033	-0.021
	444.4	0.670123	0.58744	0.500797	0.34203		444.4	0.071	0.044	0.033	0.185		444.4	0.071	0.044	0.033	-0.021
	444.6	0.670677	0.58679	0.50059	0.34276		444.6	0.071	0.044	0.033	0.185		444.6	0.071	0.044	0.033	-0.02
	444.8	0.670833	0.58672	0.499673	0.34268		444.8	0.071	0.045	0.033	0.185		444.8	0.071	0.045	0.033	-0.019
	445	0.669427	0.585597	0.498747	0.342143		445	0.071	0.045	0.034	0.185		445	0.071	0.045	0.034	-0.02
	445.2	0.669157	0.58544	0.498	0.34209		445.2	0.071	0.045	0.034	0.185		445.2	0.071	0.045	0.034	-0.022
	445.4	0.66894	0.585587	0.4978	0.341763		445.4	0.071	0.045	0.034	0.185		445.4	0.071	0.045	0.034	-0.022
	445.6	0.6696	0.585627	0.49759	0.34103		445.6	0.071	0.045	0.034	0.185		445.6	0.071	0.045	0.034	-0.023
	445.8	0.669097	0.58473	0.498153	0.340647		445.8	0.072	0.045	0.034	0.185		445.8	0.072	0.045	0.034	-0.023
	446	0.67044	0.58557	0.498733	0.340247		446	0.072	0.045	0.034	0.185		446	0.072	0.045	0.034	-0.022
	446.2	0.66994	0.58542	0.498777	0.33993		446.2	0.072	0.045	0.034	0.185		446.2	0.072	0.045	0.034	-0.022
	446.4	0.67026	0.584627	0.49864	0.34006		446.4	0.072	0.045	0.034	0.185		446.4	0.072	0.045	0.034	-0.022
	446.6	0.66918	0.584	0.49828	0.34068		446.6	0.071	0.045	0.034	0.185		446.6	0.071	0.045	0.034	-0.021
	446.8	0.66955	0.58431	0.497677	0.34067		446.8	0.071	0.045	0.034	0.185		446.8	0.071	0.045	0.034	-0.02
	447	0.668957	0.58355	0.49736	0.340333		447	0.071	0.044	0.033	0.185		447	0.071	0.044	0.033	-0.019
	447.2	0.66912	0.58282	0.497143	0.339927		447.2	0.071	0.044	0.033	0.186		447.2	0.071	0.044	0.033	-0.019
	447.4	0.66877	0.583303	0.496973	0.33948		447.4	0.07	0.044	0.032	0.186		447.4	0.07	0.044	0.032	-0.019
	447.6	0.668373	0.583593	0.4972	0.339327		447.6	0.07	0.043	0.032	0.186		447.6	0.07	0.043	0.032	-0.019
	447.8	0.66763	0.5834	0.49729	0.338823		447.8	0.07	0.043	0.032	0.186		447.8	0.07	0.043	0.032	-0.019
	448	0.66745	0.58317	0.49642	0.339507		448	0.07	0.043	0.031	0.186		448	0.07	0.043	0.031	-0.021
	448.2	0.66741	0.584133	0.496443	0.339417		448.2	0.07	0.043	0.031	0.186		448.2	0.07	0.043	0.031	-0.019
	448.4	0.667217	0.583563	0.49661	0.339233		448.4	0.07	0.043	0.031	0.186		448.4	0.07	0.043	0.031	-0.018
	448.6	0.667423	0.583643	0.49608	0.338903		448.6	0.07	0.044	0.032	0.186		448.6	0.07	0.044	0.032	-0.019
	448.8	0.667727	0.583473	0.4959	0.33858		448.8	0.07	0.044	0.032	0.186		448.8	0.07	0.044	0.032	-0.019
	449	0.66795	0.58351	0.49545	0.337937		449	0.07	0.044	0.032	0.186		449	0.07	0.044	0.032	-0.018
	449.2	0.667683	0.582937	0.494717	0.338437		449.2	0.07	0.044	0.032	0.186		449.2	0.07	0.044	0.032	-0.02
	449.4	0.666403	0.58353	0.49406	0.338997		449.4	0.071	0.044	0.032	0.186		449.4	0.071	0.044	0.032	-0.019
	449.6	0.66642	0.58284	0.494197	0.338137		449.6	0.071	0.044	0.032	0.186		449.6	0.071	0.044	0.032	-0.02
	449.8	0.66601	0.582487	0.493357	0.33839		449.8	0.071	0.044	0.032	0.186		449.8	0.071	0.044	0.032	-0.019
	450	0.66547	0.582137	0.494183	0.337953		450	0.071	0.044	0.032	0.185		450	0.071	0.044	0.032	-0.021
	450.2	0.664677	0.581443	0.494577	0.337327		450.2	0.07	0.044	0.032	0.185		450.2	0.07	0.044	0.032	-0.019
	450.4	0.66605	0.58109	0.494683	0.336787		450.4	0.07	0.043	0.032	0.185		450.4	0.07	0.043	0.032	-0.019
	450.6	0.666283	0.580377	0.494357	0.337167		450.6	0.07	0.043	0.032	0.185		450.6	0.07	0.043	0.032	-0.019
	450.8	0.66606	0.580423	0.49462	0.336753		450.8	0.07	0.043	0.033	0.185		450.8	0.07	0.043	0.033	-0.02
	451	0.6666	0.58038	0.493677	0.337		451	0.071	0.043	0.033	0.185		451	0.071	0.043	0.033	-0.019
	451.2	0.667367	0.580773	0.49403	0.336513		451.2	0.071	0.042	0.033	0.185		451.2	0.071	0.042	0.033	-0.021
	451.4	0.66625	0.580267	0.49314	0.336067		451.4	0.071	0.042	0.033	0.185		451.4	0.071	0.042	0.033	-0.023
	451.6	0.665423	0.58116	0.492077	0.335683		451.6	0.071	0.042	0.033	0.185		451.6	0.071	0.042	0.033	-0.021
	451.8	0.664967	0.58056	0.491983	0.335593		451.8	0.072	0.042	0.034	0.186		451.8	0.072	0.042	0.034	-0.021
	452	0.66446	0.580983	0.49221	0.335453		452	0.072	0.043	0.034	0.186		452	0.072	0.043	0.034	-0.022
	452.2	0.66399	0.580127	0.491417	0.33577		452.2	0.072	0.043	0.034	0.186		452.2	0.072	0.043	0.034	-0.022
	452.4	0.66418	0.579343	0.491177	0.335097		452.4	0.072	0.043	0.035	0.186		452.4	0.072	0.043	0.035	-0.022
	452.6	0.664073	0.578993	0.4918	0.335353		452.6	0.072	0.043	0.035	0.186		452.6	0.072	0.043	0.035	-0.022
	452.8	0.663787	0.57893	0.491427	0.335317		452.8	0.072	0.043	0.035	0.186		452.8	0.072	0.043	0.035	-0.021
	453	0.66396	0.578443	0.492037	0.335007		453	0.072	0.043	0.035	0.185		453	0.072	0.043	0.035	-0.022
	453.2	0.663363	0.578713	0.491083	0.33415		453.2	0.072	0.043	0.034	0.185		453.2	0.072	0.043	0.034	-0.023
	453.4	0.66313	0.579143	0.49142	0.334633		453.4	0.071	0.042	0.034	0.185		453.4	0.071	0.042	0.034	-0.023
	453.6	0.662483	0.579263	0.491087	0.334413		453.6	0.07	0.042	0.033	0.185		453.6	0.07	0.042	0.033	-0.022
	453.8	0.662687	0.578973	0.491327	0.33412		453.8	0.07	0.042	0.033	0.185		453.8	0.07	0.042	0.033	-0.022
	454	0.66167	0.578727	0.49032	0.333967		454	0.07	0.041	0.033	0.185		454	0.07	0.041	0.033	-0.02
	454.2	0.66192	0.57847	0.490983	0.33476		454.2	0.069	0.041	0.032	0.185		454.2	0.069	0.041	0.032	-0.018
	454.4	0.66151	0.578347	0.49047	0.333763		454.4	0.069	0.041	0.032	0.185		454.4	0.069	0.041	0.032	-0.018
	454.6	0.661723	0.578047	0.49007	0.333817		454.6	0.069	0.041	0.032	0.185		454.6	0.069	0.041	0.032	-0.018
	454.8	0.661657	0.578367	0.48941	0.333907		454.8	0.069	0.041	0.032	0.185		454.8	0.069	0.041	0.032	-0.017
	455	0.66125	0.57808	0.489307	0.333653		455	0.069	0.041	0.032	0.185		455	0.069	0.041	0.032	-0.019
	455.2	0.661303	0.577503	0.488917	0.332803		455.2	0.069	0.041	0.031	0.185		455.2	0.069	0.041	0.031	-0.019
	455.4	0.661113	0.577673	0.488723	0.333633		455.4	0.069	0.041	0.031	0.185		455.4	0.069	0.041	0.031	-0.02
	455.6	0.661033	0.57713	0.48858	0.333003		455.6	0.069	0.041	0.031	0.185		455.6	0.069	0.041	0.031	-0.02
	455.8	0.660983	0.576497	0.488763	0.332713		455.8	0.07	0.041	0.031	0.185		455.8	0.07	0.041	0.031	-0.021
	456	0.660867	0.57597	0.489063	0.3329		456	0.07	0.041	0.031	0.185		456	0.07	0.041	0.031	-0.021
	456.2	0.660023	0.576153	0.489213	0.33274		456.2	0.07	0.041	0.032	0.185		456.2	0.07	0.041	0.032	-0.02
	456.4	0.660293	0.57495	0.489153	0.332603		456.4	0.07	0.041	0.032	0.185		456.4	0.07	0.041	0.032	-0.02
	456.6	0.659667	0.574897	0.489693	0.333127		456.6	0.07	0.041	0.032	0.185		456.6	0.07	0.041	0.032	-0.018
	456.8	0.659287	0.574983	0.489247	0.33337		456.8	0.07	0.04	0.032	0.185		456.8	0.07	0.04	0.032	-0.017
	457	0.65983	0.575253	0.489143	0.332623		457	0.07	0.04	0.032	0.185		457	0.07	0.04	0.032	-0.02
	457.2	0.659363	0.57571	0.488143	0.33285		457.2	0.069	0.04	0.032	0.185		457.2	0.069	0.04	0.032	-0.02
	457.4	0.658877	0.57629	0.48855	0.332583		457.4	0.069	0.04	0.032	0.185		457.4	0.069	0.04	0.032	-0.02
	457.6	0.659363	0.576433	0.487447	0.332107		457.6	0.069	0.04	0.032	0.185		457.6	0.069	0.04	0.032	-0.019
	457.8	0.658957	0.57599	0.487643	0.33177		457.8	0.069	0.04	0.032	0.185		457.8	0.069	0.04	0.032	-0.021
	458	0.658717	0.5757	0.487457	0.332103		458	0.069	0.04	0.032	0.185		458	0.069	0.04	0.032	-0.018
	458.2	0.659327	0.574923	0.48827	0.331803		458.2	0.069	0.041	0.032	0.185		458.2	0.069	0.041	0.032	-0.02
	458.4	0.65992	0.574657	0.487597	0.3321		458.4	0.069	0.041	0.032	0.185		458.4	0.069	0.041	0.032	-0.021
	458.6	0.659053	0.573907	0.487883	0.33203		458.6	0.069	0.041	0.033	0.185		458.6	0.069	0.041	0.033	-0.02
	458.8	0.65915	0.573823	0.487727	0.332397		458.8	0.068	0.041	0.033	0.185		458.8	0.068	0.041	0.033	-0.02
	459	0.65834	0.57382	0.48717	0.332267		459	0.068	0.041	0.033	0.185		459	0.068	0.041	0.033	-0.022
	459.2	0.657877	0.573957	0.487163	0.33212		459.2	0.068	0.041	0.033	0.186		459.2	0.068	0.041	0.033	-0.02
	459.4	0.656277	0.57412	0.487423	0.33245		459.4	0.068	0.041	0.033	0.186		459.4	0.068	0.041	0.033	-0.02
	459.6	0.65596	0.573937	0.487063	0.332307		459.6	0.068	0.04	0.033	0.186		459.6	0.068	0.04	0.033	-0.021
	459.8	0.655633	0.574157	0.48752	0.3316		459.8	0.068	0.04	0.033	0.186		459.8	0.068	0.04	0.033	-0.021
	460	0.65611	0.573303	0.48739	0.331063		460	0.068	0.04	0.033	0.186		460	0.068	0.04	0.033	-0.019
	460.2	0.655827	0.57292	0.486327	0.331767		460.2	0.068	0.04	0.032	0.186		460.2	0.068	0.04	0.032	-0.02
	460.4	0.655917	0.572523	0.48649	0.330397		460.4	0.068	0.039	0.032	0.186		460.4	0.068	0.039	0.032	-0.019
	460.6	0.65633	0.572977	0.486977	0.33044		460.6	0.068	0.039	0.032	0.186		460.6	0.068	0.039	0.032	-0.019
	460.8	0.655747	0.57284	0.485913	0.330553		460.8	0.068	0.039	0.031	0.186		460.8	0.068	0.039	0.031	-0.018
	461	0.655267	0.57352	0.485587	0.330363		461	0.069	0.039	0.031	0.186		461	0.069	0.039	0.031	-0.019
	461.2	0.65539	0.57369	0.48591	0.32956		461.2	0.069	0.039	0.031	0.186		461.2	0.069	0.039	0.031	-0.019
	461.4	0.655843	0.573263	0.485457	0.329537		461.4	0.069	0.039	0.031	0.186		461.4	0.069	0.039	0.031	-0.017
	461.6	0.655253	0.572723	0.485037	0.328923		461.6	0.07	0.04	0.031	0.186		461.6	0.07	0.04	0.031	-0.017
	461.8	0.655363	0.572463	0.484707	0.328747		461.8	0.07	0.04	0.032	0.186		461.8	0.07	0.04	0.032	-0.021
	462	0.654777	0.571887	0.484527	0.32902		462	0.07	0.04	0.032	0.186		462	0.07	0.04	0.032	-0.021
	462.2	0.654627	0.57139	0.484333	0.32884		462.2	0.069	0.041	0.032	0.186		462.2	0.069	0.041	0.032	-0.02
	462.4	0.653847	0.571733	0.484207	0.32872		462.4	0.069	0.041	0.032	0.186		462.4	0.069	0.041	0.032	-0.021
	462.6	0.653737	0.571483	0.484383	0.328817		462.6	0.069	0.041	0.033	0.186		462.6	0.069	0.041	0.033	-0.022
	462.8	0.653867	0.57146	0.484643	0.32883		462.8	0.069	0.041	0.033	0.187		462.8	0.069	0.041	0.033	-0.02
	463	0.654113	0.571353	0.484307	0.328677		463	0.068	0.041	0.033	0.187		463	0.068	0.041	0.033	-0.02
	463.2	0.653547	0.57118	0.484827	0.328703		463.2	0.068	0.041	0.034	0.187		463.2	0.068	0.041	0.034	-0.022
	463.4	0.653743	0.570453	0.483997	0.32855		463.4	0.068	0.04	0.034	0.187		463.4	0.068	0.04	0.034	-0.022
	463.6	0.653717	0.57064	0.48316	0.328133		463.6	0.068	0.04	0.034	0.187		463.6	0.068	0.04	0.034	-0.021
	463.8	0.653643	0.57032	0.48336	0.328233		463.8	0.068	0.04	0.033	0.187		463.8	0.068	0.04	0.033	-0.021
	464	0.6542	0.56988	0.483827	0.32811		464	0.068	0.039	0.033	0.187		464	0.068	0.039	0.033	-0.022
	464.2	0.654773	0.569227	0.483593	0.328513		464.2	0.068	0.039	0.033	0.187		464.2	0.068	0.039	0.033	-0.02
	464.4	0.65508	0.56949	0.483627	0.328787		464.4	0.068	0.039	0.032	0.187		464.4	0.068	0.039	0.032	-0.019
	464.6	0.654637	0.569127	0.484103	0.32936		464.6	0.069	0.038	0.032	0.187		464.6	0.069	0.038	0.032	-0.02
	464.8	0.654297	0.569077	0.48365	0.328203		464.8	0.069	0.038	0.031	0.187		464.8	0.069	0.038	0.031	-0.019
	465	0.65313	0.569087	0.4832	0.327753		465	0.069	0.038	0.031	0.187		465	0.069	0.038	0.031	-0.017
	465.2	0.65305	0.56967	0.482257	0.32746		465.2	0.069	0.038	0.031	0.187		465.2	0.069	0.038	0.031	-0.018
	465.4	0.652397	0.56941	0.482263	0.32705		465.4	0.069	0.038	0.031	0.187		465.4	0.069	0.038	0.031	-0.02
	465.6	0.652653	0.569547	0.481887	0.326603		465.6	0.07	0.038	0.031	0.187		465.6	0.07	0.038	0.031	-0.018
	465.8	0.652703	0.56933	0.48156	0.32669		465.8	0.07	0.038	0.032	0.188		465.8	0.07	0.038	0.032	-0.019
	466	0.65251	0.56854	0.481477	0.327007		466	0.069	0.039	0.032	0.188		466	0.069	0.039	0.032	-0.019
	466.2	0.651907	0.56855	0.48169	0.32601		466.2	0.069	0.039	0.032	0.188		466.2	0.069	0.039	0.032	-0.019
	466.4	0.651517	0.568197	0.481293	0.32638		466.4	0.069	0.039	0.033	0.188		466.4	0.069	0.039	0.033	-0.021
	466.6	0.651633	0.56811	0.480703	0.326817		466.6	0.069	0.04	0.033	0.188		466.6	0.069	0.04	0.033	-0.023
	466.8	0.651107	0.567517	0.480463	0.327517		466.8	0.068	0.04	0.034	0.189		466.8	0.068	0.04	0.034	-0.024
	467	0.651507	0.56798	0.480377	0.327057		467	0.068	0.04	0.034	0.189		467	0.068	0.04	0.034	-0.023
	467.2	0.651623	0.566877	0.480443	0.32694		467.2	0.068	0.041	0.034	0.189		467.2	0.068	0.041	0.034	-0.023
	467.4	0.651643	0.566867	0.480143	0.326917		467.4	0.068	0.041	0.034	0.189		467.4	0.068	0.041	0.034	-0.021
	467.6	0.65101	0.565977	0.480317	0.326573		467.6	0.068	0.041	0.034	0.189		467.6	0.068	0.041	0.034	-0.02
	467.8	0.65097	0.566147	0.479833	0.325783		467.8	0.069	0.041	0.034	0.189		467.8	0.069	0.041	0.034	-0.02
	468	0.65093	0.56607	0.479683	0.325713		468	0.069	0.041	0.033	0.189		468	0.069	0.041	0.033	-0.02
	468.2	0.65033	0.566603	0.479077	0.326467		468.2	0.07	0.041	0.033	0.189		468.2	0.07	0.041	0.033	-0.02
	468.4	0.65059	0.56705	0.47907	0.326333		468.4	0.07	0.041	0.033	0.188		468.4	0.07	0.041	0.033	-0.02
	468.6	0.651193	0.567237	0.478857	0.325523		468.6	0.07	0.041	0.033	0.188		468.6	0.07	0.041	0.033	-0.018
	468.8	0.650877	0.567507	0.479507	0.32638		468.8	0.07	0.041	0.032	0.188		468.8	0.07	0.041	0.032	-0.019
	469	0.650613	0.567487	0.47972	0.327043		469	0.07	0.041	0.033	0.188		469	0.07	0.041	0.033	-0.02
	469.2	0.650767	0.56714	0.479483	0.326117		469.2	0.07	0.04	0.033	0.188		469.2	0.07	0.04	0.033	-0.02
	469.4	0.65049	0.566397	0.479187	0.32582		469.4	0.07	0.04	0.033	0.187		469.4	0.07	0.04	0.033	-0.022
	469.6	0.649323	0.566693	0.47944	0.326093		469.6	0.07	0.04	0.033	0.187		469.6	0.07	0.04	0.033	-0.022
	469.8	0.650213	0.56592	0.47877	0.32497		469.8	0.069	0.039	0.033	0.187		469.8	0.069	0.039	0.033	-0.023
	470	0.64837	0.56531	0.47787	0.3244		470	0.069	0.039	0.033	0.187		470	0.069	0.039	0.033	-0.02
	470.2	0.648283	0.56606	0.478153	0.324867		470.2	0.069	0.038	0.033	0.187		470.2	0.069	0.038	0.033	-0.021
	470.4	0.647823	0.56609	0.478697	0.324707		470.4	0.068	0.038	0.032	0.187		470.4	0.068	0.038	0.032	-0.02
	470.6	0.648367	0.56583	0.478473	0.3244		470.6	0.068	0.038	0.032	0.188		470.6	0.068	0.038	0.032	-0.019
	470.8	0.647207	0.565467	0.478783	0.32523		470.8	0.068	0.038	0.032	0.188		470.8	0.068	0.038	0.032	-0.018
	471	0.648047	0.565743	0.47887	0.32591		471	0.068	0.038	0.032	0.188		471	0.068	0.038	0.032	-0.019
	471.2	0.647077	0.564523	0.478397	0.325413		471.2	0.068	0.038	0.032	0.188		471.2	0.068	0.038	0.032	-0.018
	471.4	0.647747	0.563657	0.477867	0.325173		471.4	0.068	0.038	0.032	0.187		471.4	0.068	0.038	0.032	-0.018
	471.6	0.646727	0.562817	0.478013	0.32516		471.6	0.068	0.038	0.031	0.187		471.6	0.068	0.038	0.031	-0.02
	471.8	0.647263	0.56352	0.477163	0.32472		471.8	0.068	0.038	0.031	0.187		471.8	0.068	0.038	0.031	-0.02
	472	0.64773	0.563077	0.477483	0.323863		472	0.069	0.038	0.031	0.187		472	0.069	0.038	0.031	-0.021
	472.2	0.6479	0.562937	0.477937	0.324413		472.2	0.069	0.038	0.031	0.187		472.2	0.069	0.038	0.031	-0.02
	472.4	0.64713	0.56312	0.478297	0.323603		472.4	0.069	0.039	0.031	0.187		472.4	0.069	0.039	0.031	-0.02
	472.6	0.647507	0.56307	0.477243	0.323933		472.6	0.069	0.039	0.032	0.187		472.6	0.069	0.039	0.032	-0.018
	472.8	0.646453	0.56177	0.477383	0.323627		472.8	0.069	0.039	0.032	0.187		472.8	0.069	0.039	0.032	-0.018
	473	0.646367	0.561687	0.476597	0.323257		473	0.069	0.039	0.032	0.188		473	0.069	0.039	0.032	-0.019
	473.2	0.646467	0.561653	0.476663	0.322707		473.2	0.069	0.039	0.032	0.188		473.2	0.069	0.039	0.032	-0.019
	473.4	0.646867	0.561697	0.476433	0.32341		473.4	0.069	0.039	0.032	0.188		473.4	0.069	0.039	0.032	-0.02
	473.6	0.646353	0.561433	0.476987	0.32285		473.6	0.069	0.038	0.031	0.188		473.6	0.069	0.038	0.031	-0.02
	473.8	0.646327	0.561773	0.477293	0.3231		473.8	0.069	0.038	0.031	0.188		473.8	0.069	0.038	0.031	-0.021
	474	0.64601	0.560907	0.477323	0.322603		474	0.069	0.038	0.032	0.188		474	0.069	0.038	0.032	-0.019
	474.2	0.64547	0.561443	0.475963	0.322963		474.2	0.069	0.039	0.032	0.188		474.2	0.069	0.039	0.032	-0.02
	474.4	0.644697	0.56113	0.475577	0.32234		474.4	0.069	0.039	0.032	0.188		474.4	0.069	0.039	0.032	-0.019
	474.6	0.645107	0.561307	0.475527	0.322563		474.6	0.07	0.039	0.033	0.188		474.6	0.07	0.039	0.033	-0.02
	474.8	0.645933	0.56116	0.474847	0.322953		474.8	0.07	0.039	0.033	0.188		474.8	0.07	0.039	0.033	-0.02
	475	0.645563	0.561753	0.47443	0.32288		475	0.07	0.039	0.034	0.188		475	0.07	0.039	0.034	-0.021
	475.2	0.645537	0.561213	0.475057	0.322637		475.2	0.07	0.039	0.034	0.188		475.2	0.07	0.039	0.034	-0.023
	475.4	0.644907	0.561383	0.475473	0.32273		475.4	0.07	0.039	0.033	0.188		475.4	0.07	0.039	0.033	-0.023
	475.6	0.644977	0.561447	0.475313	0.322243		475.6	0.07	0.038	0.033	0.188		475.6	0.07	0.038	0.033	-0.022
	475.8	0.644057	0.561397	0.475527	0.321517		475.8	0.069	0.038	0.033	0.188		475.8	0.069	0.038	0.033	-0.022
	476	0.644097	0.56168	0.475773	0.321413		476	0.069	0.038	0.033	0.188		476	0.069	0.038	0.033	-0.021
	476.2	0.643523	0.56146	0.475257	0.32114		476.2	0.069	0.038	0.033	0.188		476.2	0.069	0.038	0.033	-0.02
	476.4	0.64419	0.561537	0.475	0.321507		476.4	0.068	0.037	0.033	0.188		476.4	0.068	0.037	0.033	-0.018
	476.6	0.64408	0.561573	0.47526	0.321843		476.6	0.068	0.037	0.032	0.188		476.6	0.068	0.037	0.032	-0.018
		0.644077	0.561633	0.474787	0.321923		476.8	0.067	0.037	0.032	0.188		476.8	0.067	0.037	0.032	-0.018
	477	0.64355	0.561357	0.47483	0.32168		477	0.067	0.037	0.031	0.188		477	0.067	0.037	0.031	-0.018
	477.2	0.644003	0.561227	0.47499	0.321513		477.2	0.067	0.037	0.031	0.188		477.2	0.067	0.037	0.031	-0.019
	477.4	0.643247	0.560673	0.474543	0.32121		477.4	0.067	0.038	0.031	0.188		477.4	0.067	0.038	0.031	-0.019
	477.6	0.642633	0.560063	0.47428	0.32087		477.6	0.067	0.038	0.031	0.188		477.6	0.067	0.038	0.031	-0.019
	477.8	0.642503	0.55994	0.473947	0.320917		477.8	0.067	0.038	0.031	0.188		477.8	0.067	0.038	0.031	-0.02
	478	0.64308	0.559843	0.473047	0.320977		478	0.067	0.039	0.032	0.188		478	0.067	0.039	0.032	-0.019
	478.2	0.642633	0.559253	0.47312	0.320283		478.2	0.067	0.039	0.032	0.188		478.2	0.067	0.039	0.032	-0.018
	478.4	0.64282	0.55951	0.473203	0.3198		478.4	0.067	0.039	0.032	0.189		478.4	0.067	0.039	0.032	-0.019
	478.6	0.64257	0.560343	0.473097	0.319273		478.6	0.067	0.04	0.033	0.189		478.6	0.067	0.04	0.033	-0.021
	478.8	0.642307	0.560533	0.47269	0.319617		478.8	0.067	0.04	0.033	0.189		478.8	0.067	0.04	0.033	-0.022
	479	0.640963	0.559837	0.47334	0.319203		479	0.067	0.04	0.033	0.189		479	0.067	0.04	0.033	-0.021
	479.2	0.641123	0.559717	0.472683	0.319617		479.2	0.067	0.04	0.033	0.189		479.2	0.067	0.04	0.033	-0.023
	479.4	0.641053	0.559033	0.472147	0.31934		479.4	0.067	0.04	0.033	0.189		479.4	0.067	0.04	0.033	-0.022
	479.6	0.64162	0.5576	0.471707	0.318907		479.6	0.067	0.039	0.033	0.189		479.6	0.067	0.039	0.033	-0.02
	479.8	0.641643	0.55704	0.471933	0.318067		479.8	0.067	0.039	0.033	0.189		479.8	0.067	0.039	0.033	-0.02
	480	0.642637	0.557337	0.472293	0.318167		480	0.068	0.038	0.032	0.189		480	0.068	0.038	0.032	-0.018
	480.2	0.642793	0.557047	0.472153	0.318173		480.2	0.068	0.038	0.033	0.189		480.2	0.068	0.038	0.033	-0.019
	480.4	0.642427	0.557503	0.472007	0.319007		480.4	0.069	0.038	0.032	0.189		480.4	0.069	0.038	0.032	-0.019
	480.6	0.64203	0.557887	0.472227	0.319553		480.6	0.069	0.038	0.032	0.189		480.6	0.069	0.038	0.032	-0.019
	480.8	0.642437	0.557497	0.47194	0.319247		480.8	0.069	0.038	0.032	0.189		480.8	0.069	0.038	0.032	-0.019
	481	0.64156	0.556773	0.47136	0.318887		481	0.07	0.038	0.032	0.189		481	0.07	0.038	0.032	-0.02
	481.2	0.641213	0.557103	0.47123	0.318367		481.2	0.07	0.038	0.032	0.189		481.2	0.07	0.038	0.032	-0.02
	481.4	0.641463	0.55676	0.471187	0.317973		481.4	0.07	0.038	0.032	0.189		481.4	0.07	0.038	0.032	-0.021
	481.6	0.641197	0.55659	0.470363	0.31812		481.6	0.07	0.038	0.032	0.189		481.6	0.07	0.038	0.032	-0.021
	481.8	0.640607	0.556327	0.471057	0.318023		481.8	0.07	0.038	0.032	0.189		481.8	0.07	0.038	0.032	-0.02
	482	0.64117	0.556877	0.470677	0.318963		482	0.069	0.038	0.032	0.189		482	0.069	0.038	0.032	-0.018
	482.2	0.64055	0.556533	0.47062	0.319087		482.2	0.069	0.038	0.032	0.189		482.2	0.069	0.038	0.032	-0.018
	482.4	0.640317	0.555787	0.470947	0.318837		482.4	0.069	0.038	0.032	0.189		482.4	0.069	0.038	0.032	-0.017
	482.6	0.63981	0.555357	0.471203	0.31749		482.6	0.069	0.038	0.031	0.189		482.6	0.069	0.038	0.031	-0.017
	482.8	0.639433	0.55533	0.469957	0.318073		482.8	0.068	0.038	0.031	0.188		482.8	0.068	0.038	0.031	-0.018
	483	0.639327	0.555343	0.469787	0.317403		483	0.068	0.038	0.031	0.188		483	0.068	0.038	0.031	-0.019
	483.2	0.639393	0.55518	0.470203	0.31751		483.2	0.068	0.038	0.031	0.188		483.2	0.068	0.038	0.031	-0.019
	483.4	0.639407	0.555487	0.469917	0.316707		483.4	0.068	0.038	0.031	0.188		483.4	0.068	0.038	0.031	-0.019
	483.6	0.639677	0.556083	0.469737	0.317553		483.6	0.068	0.038	0.031	0.188		483.6	0.068	0.038	0.031	-0.018
	483.8	0.639447	0.555833	0.470073	0.317023		483.8	0.068	0.038	0.03	0.188		483.8	0.068	0.038	0.03	-0.019
	484	0.6389	0.55556	0.46995	0.317217		484	0.068	0.038	0.031	0.188		484	0.068	0.038	0.031	-0.018
	484.2	0.639537	0.55502	0.469503	0.317137		484.2	0.068	0.038	0.031	0.189		484.2	0.068	0.038	0.031	-0.018
	484.4	0.63956	0.555133	0.469507	0.31816		484.4	0.068	0.038	0.031	0.189		484.4	0.068	0.038	0.031	-0.018
	484.6	0.639643	0.554837	0.46981	0.317803		484.6	0.067	0.038	0.031	0.189		484.6	0.067	0.038	0.031	-0.018
	484.8	0.639647	0.55425	0.469893	0.31785		484.8	0.067	0.038	0.031	0.189		484.8	0.067	0.038	0.031	-0.017
	485	0.63938	0.553913	0.469857	0.31718		485	0.067	0.038	0.031	0.189		485	0.067	0.038	0.031	-0.017
	485.2	0.638973	0.554133	0.469823	0.316523		485.2	0.067	0.038	0.031	0.189		485.2	0.067	0.038	0.031	-0.019
	485.4	0.638123	0.553527	0.468423	0.31576		485.4	0.067	0.038	0.031	0.189		485.4	0.067	0.038	0.031	-0.019
	485.6	0.637817	0.55313	0.467887	0.316257		485.6	0.067	0.038	0.031	0.189		485.6	0.067	0.038	0.031	-0.02
	485.8	0.637687	0.55441	0.467263	0.315813		485.8	0.067	0.038	0.031	0.189		485.8	0.067	0.038	0.031	-0.019
	486	0.63785	0.5539	0.467083	0.315183		486	0.067	0.037	0.031	0.189		486	0.067	0.037	0.031	-0.02
	486.2	0.637643	0.553923	0.466607	0.31602		486.2	0.067	0.037	0.031	0.189		486.2	0.067	0.037	0.031	-0.018
	486.4	0.63786	0.553763	0.467313	0.316117		486.4	0.067	0.037	0.031	0.189		486.4	0.067	0.037	0.031	-0.019
	486.6	0.63786	0.553233	0.466747	0.31573		486.6	0.067	0.037	0.031	0.189		486.6	0.067	0.037	0.031	-0.018
	486.8	0.638007	0.552633	0.467413	0.315943		486.8	0.067	0.037	0.03	0.189		486.8	0.067	0.037	0.03	-0.019
	487	0.637493	0.552583	0.4671	0.316513		487	0.067	0.037	0.03	0.189		487	0.067	0.037	0.03	-0.018
	487.2	0.636863	0.552653	0.467337	0.315923		487.2	0.067	0.037	0.03	0.189		487.2	0.067	0.037	0.03	-0.017
	487.4	0.63651	0.552517	0.467927	0.316277		487.4	0.067	0.038	0.03	0.189		487.4	0.067	0.038	0.03	-0.015
	487.6	0.636493	0.552587	0.46808	0.316113		487.6	0.067	0.038	0.03	0.189		487.6	0.067	0.038	0.03	-0.016
	487.8	0.636103	0.552193	0.467367	0.315767		487.8	0.067	0.038	0.03	0.189		487.8	0.067	0.038	0.03	-0.017
	488	0.63655	0.5524	0.467957	0.31547		488	0.067	0.038	0.031	0.189		488	0.067	0.038	0.031	-0.018
	488.2	0.63642	0.551883	0.467913	0.31585		488.2	0.066	0.038	0.031	0.189		488.2	0.066	0.038	0.031	-0.02
	488.4	0.636887	0.552157	0.46729	0.315077		488.4	0.067	0.038	0.031	0.189		488.4	0.067	0.038	0.031	-0.022
	488.6	0.636227	0.552477	0.46739	0.3149		488.6	0.067	0.039	0.032	0.189		488.6	0.067	0.039	0.032	-0.022
	488.8	0.635937	0.552197	0.467837	0.315273		488.8	0.067	0.039	0.032	0.189		488.8	0.067	0.039	0.032	-0.021
	489	0.635687	0.552297	0.467147	0.31548		489	0.067	0.039	0.032	0.189		489	0.067	0.039	0.032	-0.02
	489.2	0.635423	0.552107	0.466697	0.315033		489.2	0.067	0.039	0.033	0.189		489.2	0.067	0.039	0.033	-0.02
	489.4	0.635203	0.55182	0.466157	0.315817		489.4	0.068	0.039	0.033	0.189		489.4	0.068	0.039	0.033	-0.02
	489.6	0.63508	0.5518	0.465683	0.315703		489.6	0.068	0.038	0.033	0.189		489.6	0.068	0.038	0.033	-0.019
	489.8	0.63518	0.55167	0.46592	0.31519		489.8	0.068	0.038	0.033	0.189		489.8	0.068	0.038	0.033	-0.021
	490	0.634717	0.551163	0.46595	0.31453		490	0.067	0.037	0.032	0.189		490	0.067	0.037	0.032	-0.021
	490.2	0.63485	0.550773	0.466087	0.314693		490.2	0.067	0.037	0.032	0.189		490.2	0.067	0.037	0.032	-0.02
	490.4	0.634963	0.55065	0.465673	0.3138		490.4	0.067	0.036	0.032	0.189		490.4	0.067	0.036	0.032	-0.018
	490.6	0.635077	0.54971	0.466	0.313657		490.6	0.067	0.036	0.032	0.189		490.6	0.067	0.036	0.032	-0.019
	490.8	0.634253	0.54976	0.465547	0.31404		490.8	0.067	0.036	0.032	0.189		490.8	0.067	0.036	0.032	-0.016
	491	0.634527	0.549597	0.46546	0.314353		491	0.068	0.036	0.032	0.189		491	0.068	0.036	0.032	-0.018
	491.2	0.6348	0.550017	0.465387	0.313353		491.2	0.067	0.036	0.032	0.189		491.2	0.067	0.036	0.032	-0.019
	491.4	0.63441	0.550003	0.465637	0.313633		491.4	0.067	0.036	0.032	0.189		491.4	0.067	0.036	0.032	-0.02
	491.6	0.63412	0.5506	0.465543	0.313313		491.6	0.067	0.035	0.031	0.189		491.6	0.067	0.035	0.031	-0.02
	491.8	0.63452	0.55059	0.465197	0.31255		491.8	0.067	0.035	0.031	0.189		491.8	0.067	0.035	0.031	-0.02
	492	0.63403	0.550217	0.464847	0.31262		492	0.067	0.036	0.031	0.189		492	0.067	0.036	0.031	-0.02
	492.2	0.633957	0.5503	0.464443	0.312657		492.2	0.067	0.036	0.031	0.189		492.2	0.067	0.036	0.031	-0.02
	492.4	0.6334	0.549933	0.46357	0.312197		492.4	0.067	0.037	0.031	0.189		492.4	0.067	0.037	0.031	-0.018
	492.6	0.633603	0.54988	0.463537	0.312083		492.6	0.067	0.037	0.031	0.188		492.6	0.067	0.037	0.031	-0.016
	492.8	0.63382	0.54951	0.4635	0.311597		492.8	0.067	0.037	0.031	0.188		492.8	0.067	0.037	0.031	-0.018
	493	0.633933	0.549563	0.463723	0.31123		493	0.067	0.037	0.03	0.188		493	0.067	0.037	0.03	-0.017
	493.2	0.633933	0.54864	0.463153	0.31136		493.2	0.067	0.037	0.03	0.188		493.2	0.067	0.037	0.03	-0.016
	493.4	0.63384	0.54885	0.464463	0.311343		493.4	0.067	0.037	0.03	0.188		493.4	0.067	0.037	0.03	-0.017
	493.6	0.63413	0.548737	0.463733	0.311337		493.6	0.067	0.037	0.03	0.188		493.6	0.067	0.037	0.03	-0.018
	493.8	0.63386	0.548493	0.463477	0.31205		493.8	0.067	0.037	0.03	0.188		493.8	0.067	0.037	0.03	-0.017
	494	0.633333	0.548633	0.463463	0.312897		494	0.067	0.037	0.03	0.188		494	0.067	0.037	0.03	-0.018
	494.2	0.632623	0.54865	0.463883	0.312887		494.2	0.067	0.037	0.03	0.189		494.2	0.067	0.037	0.03	-0.019
	494.4	0.632857	0.548557	0.463473	0.313067		494.4	0.067	0.037	0.03	0.189		494.4	0.067	0.037	0.03	-0.018
	494.6	0.63199	0.547943	0.46379	0.313847		494.6	0.068	0.037	0.031	0.189		494.6	0.068	0.037	0.031	-0.018
	494.8	0.632287	0.548267	0.463473	0.313373		494.8	0.068	0.037	0.031	0.189		494.8	0.068	0.037	0.031	-0.02
	495	0.631817	0.548127	0.463013	0.31255		495	0.068	0.037	0.031	0.19		495	0.068	0.037	0.031	-0.019
	495.2	0.631643	0.54744	0.462817	0.312137		495.2	0.068	0.037	0.031	0.19		495.2	0.068	0.037	0.031	-0.018
	495.4	0.632037	0.547437	0.462673	0.31194		495.4	0.069	0.037	0.031	0.19		495.4	0.069	0.037	0.031	-0.018
	495.6	0.631893	0.54737	0.462233	0.311123		495.6	0.068	0.037	0.031	0.19		495.6	0.068	0.037	0.031	-0.018
	495.8	0.631467	0.54763	0.462173	0.311243		495.8	0.069	0.037	0.031	0.19		495.8	0.069	0.037	0.031	-0.019
	496	0.631957	0.547557	0.46198	0.310823		496	0.069	0.037	0.031	0.19		496	0.069	0.037	0.031	-0.018
	496.2	0.632123	0.548257	0.461517	0.311483		496.2	0.069	0.037	0.031	0.19		496.2	0.069	0.037	0.031	-0.018
	496.4	0.631193	0.547337	0.460467	0.310997		496.4	0.068	0.037	0.031	0.19		496.4	0.068	0.037	0.031	-0.019
	496.6	0.63122	0.54695	0.46069	0.310713		496.6	0.068	0.037	0.031	0.19		496.6	0.068	0.037	0.031	-0.019
	496.8	0.631153	0.546627	0.46067	0.31017		496.8	0.068	0.036	0.031	0.19		496.8	0.068	0.036	0.031	-0.016
	497	0.630717	0.54665	0.460853	0.31071		497	0.068	0.036	0.03	0.19		497	0.068	0.036	0.03	-0.017
	497.2	0.630753	0.54653	0.461203	0.310363		497.2	0.068	0.036	0.03	0.19		497.2	0.068	0.036	0.03	-0.018
	497.4	0.630827	0.547107	0.462217	0.310617		497.4	0.067	0.036	0.03	0.19		497.4	0.067	0.036	0.03	-0.019
	497.6	0.63097	0.54741	0.4619	0.310663		497.6	0.067	0.036	0.03	0.191		497.6	0.067	0.036	0.03	-0.018
	497.8	0.63048	0.546663	0.461513	0.311173		497.8	0.067	0.035	0.03	0.191		497.8	0.067	0.035	0.03	-0.018
	498	0.630377	0.546787	0.461547	0.311413		498	0.067	0.036	0.03	0.191		498	0.067	0.036	0.03	-0.017
	498.2	0.630317	0.546583	0.461307	0.311203		498.2	0.068	0.036	0.03	0.192		498.2	0.068	0.036	0.03	-0.016
	498.4	0.629803	0.546373	0.460507	0.31081		498.4	0.068	0.036	0.03	0.192		498.4	0.068	0.036	0.03	-0.016
	498.6	0.62956	0.54583	0.46103	0.31071		498.6	0.068	0.037	0.03	0.192		498.6	0.068	0.037	0.03	-0.017
	498.8	0.629953	0.545527	0.460467	0.310323		498.8	0.069	0.037	0.03	0.192		498.8	0.069	0.037	0.03	-0.018
	499	0.630163	0.544513	0.4604	0.30945		499	0.069	0.037	0.03	0.192		499	0.069	0.037	0.03	-0.018
	499.2	0.629697	0.544897	0.460313	0.3096		499.2	0.069	0.037	0.03	0.192		499.2	0.069	0.037	0.03	-0.02
	499.4	0.629677	0.54495	0.460653	0.309857		499.4	0.069	0.037	0.03	0.192		499.4	0.069	0.037	0.03	-0.018
	499.6	0.629517	0.544847	0.46037	0.309823		499.6	0.069	0.037	0.03	0.191		499.6	0.069	0.037	0.03	-0.018
	499.8	0.62906	0.545123	0.46083	0.30961		499.8	0.069	0.037	0.03	0.191		499.8	0.069	0.037	0.03	-0.017
	500	0.628687	0.5451	0.460747	0.309327		500	0.069	0.037	0.03	0.191		500	0.069	0.037	0.03	-0.018
	500.2	0.62856	0.544427	0.460723	0.308923		500.2	0.069	0.037	0.03	0.191		500.2	0.069	0.037	0.03	-0.017
	500.4	0.628527	0.543983	0.460983	0.30855		500.4	0.069	0.036	0.03	0.191		500.4	0.069	0.036	0.03	-0.017
	500.6	0.627653	0.544203	0.46094	0.308757		500.6	0.068	0.036	0.029	0.19		500.6	0.068	0.036	0.029	-0.017
	500.8	0.627513	0.54419	0.460483	0.308803		500.8	0.068	0.036	0.029	0.19		500.8	0.068	0.036	0.029	-0.016
	501	0.627043	0.54412	0.460023	0.30889		501	0.068	0.036	0.029	0.19		501	0.068	0.036	0.029	-0.015
	501.2	0.62735	0.544163	0.459487	0.3093		501.2	0.067	0.035	0.029	0.19		501.2	0.067	0.035	0.029	-0.016
	501.4	0.626627	0.54444	0.459147	0.309327		501.4	0.067	0.035	0.028	0.19		501.4	0.067	0.035	0.028	-0.016
	501.6	0.62737	0.543953	0.45851	0.308827		501.6	0.067	0.035	0.028	0.19		501.6	0.067	0.035	0.028	-0.014
	501.8	0.627963	0.543943	0.459113	0.30859		501.8	0.067	0.035	0.028	0.19		501.8	0.067	0.035	0.028	-0.018
	502	0.627567	0.54427	0.45925	0.30855		502	0.067	0.035	0.028	0.19		502	0.067	0.035	0.028	-0.016
	502.2	0.626927	0.544267	0.46004	0.308143		502.2	0.067	0.035	0.028	0.19		502.2	0.067	0.035	0.028	-0.016
	502.4	0.627713	0.543657	0.459703	0.3081		502.4	0.067	0.035	0.028	0.19		502.4	0.067	0.035	0.028	-0.016
	502.6	0.627117	0.543983	0.459293	0.308317		502.6	0.067	0.036	0.029	0.19		502.6	0.067	0.036	0.029	-0.016
	502.8	0.626347	0.54383	0.458853	0.307997		502.8	0.067	0.036	0.029	0.19		502.8	0.067	0.036	0.029	-0.015
	503	0.627307	0.543457	0.45917	0.30824		503	0.067	0.036	0.029	0.19		503	0.067	0.036	0.029	-0.017
	503.2	0.627303	0.542713	0.45868	0.30814		503.2	0.067	0.036	0.029	0.19		503.2	0.067	0.036	0.029	-0.018
	503.4	0.627013	0.542883	0.457987	0.307727		503.4	0.067	0.037	0.029	0.19		503.4	0.067	0.037	0.029	-0.016
	503.6	0.62662	0.542213	0.45827	0.307417		503.6	0.067	0.037	0.03	0.19		503.6	0.067	0.037	0.03	-0.018
	503.8	0.626417	0.54174	0.45789	0.30707		503.8	0.067	0.037	0.03	0.19		503.8	0.067	0.037	0.03	-0.018
	504	0.626167	0.540817	0.457487	0.306727		504	0.066	0.037	0.03	0.19		504	0.066	0.037	0.03	-0.017
	504.2	0.62585	0.54118	0.45685	0.306877		504.2	0.066	0.037	0.03	0.191		504.2	0.066	0.037	0.03	-0.017
	504.4	0.62588	0.540333	0.45737	0.306887		504.4	0.066	0.036	0.03	0.191		504.4	0.066	0.036	0.03	-0.019
	504.6	0.626307	0.539763	0.457123	0.307097		504.6	0.066	0.036	0.03	0.191		504.6	0.066	0.036	0.03	-0.019
	504.8	0.62601	0.539927	0.457597	0.30799		504.8	0.065	0.036	0.03	0.191		504.8	0.065	0.036	0.03	-0.017
	505	0.625703	0.540567	0.45738	0.308007		505	0.065	0.036	0.03	0.191		505	0.065	0.036	0.03	-0.017
	505.2	0.62593	0.54016	0.457297	0.307813		505.2	0.065	0.036	0.03	0.191		505.2	0.065	0.036	0.03	-0.017
	505.4	0.625807	0.540293	0.457693	0.307813		505.4	0.066	0.035	0.03	0.191		505.4	0.066	0.035	0.03	-0.016
	505.6	0.62526	0.540497	0.45789	0.30781		505.6	0.066	0.035	0.03	0.19		505.6	0.066	0.035	0.03	-0.015
	505.8	0.62471	0.539763	0.457613	0.307643		505.8	0.066	0.035	0.03	0.19		505.8	0.066	0.035	0.03	-0.018
	506	0.624923	0.5394	0.45705	0.306893		506	0.067	0.035	0.03	0.19		506	0.067	0.035	0.03	-0.018
	506.2	0.624373	0.53942	0.456907	0.306177		506.2	0.067	0.035	0.03	0.19		506.2	0.067	0.035	0.03	-0.018
	506.4	0.624133	0.53942	0.456663	0.30576		506.4	0.067	0.035	0.03	0.19		506.4	0.067	0.035	0.03	-0.019
	506.6	0.62439	0.539187	0.45571	0.30528		506.6	0.067	0.035	0.03	0.19		506.6	0.067	0.035	0.03	-0.018
	506.8	0.62487	0.539993	0.45527	0.304983		506.8	0.067	0.035	0.03	0.19		506.8	0.067	0.035	0.03	-0.017
	507	0.624337	0.54039	0.454993	0.30537		507	0.067	0.035	0.03	0.19		507	0.067	0.035	0.03	-0.018
	507.2	0.624983	0.539547	0.45542	0.306237		507.2	0.067	0.035	0.029	0.19		507.2	0.067	0.035	0.029	-0.018
	507.4	0.623757	0.53854	0.454473	0.305583		507.4	0.067	0.035	0.029	0.191		507.4	0.067	0.035	0.029	-0.017
	507.6	0.623703	0.53884	0.454533	0.30581		507.6	0.066	0.035	0.029	0.191		507.6	0.066	0.035	0.029	-0.016
	507.8	0.62347	0.538157	0.45491	0.30583		507.8	0.066	0.035	0.029	0.191		507.8	0.066	0.035	0.029	-0.016
	508	0.623057	0.537413	0.455863	0.305967		508	0.065	0.034	0.029	0.192		508	0.065	0.034	0.029	-0.015
	508.2	0.62249	0.538307	0.455017	0.30513		508.2	0.065	0.034	0.028	0.192		508.2	0.065	0.034	0.028	-0.013
	508.4	0.623163	0.539273	0.455183	0.30605		508.4	0.064	0.033	0.028	0.192		508.4	0.064	0.033	0.028	-0.014
	508.6	0.622433	0.53877	0.45581	0.305657		508.6	0.064	0.033	0.028	0.192		508.6	0.064	0.033	0.028	-0.016
	508.8	0.62208	0.538757	0.455103	0.305413		508.8	0.064	0.032	0.028	0.192		508.8	0.064	0.032	0.028	-0.018
	509	0.6223	0.53894	0.45377	0.30488		509	0.064	0.032	0.028	0.192		509	0.064	0.032	0.028	-0.018
	509.2	0.622263	0.538477	0.45409	0.304813		509.2	0.064	0.032	0.028	0.191		509.2	0.064	0.032	0.028	-0.017
	509.4	0.622177	0.538563	0.453603	0.304933		509.4	0.064	0.032	0.028	0.191		509.4	0.064	0.032	0.028	-0.017
	509.6	0.622393	0.538867	0.4533	0.304997		509.6	0.064	0.032	0.028	0.191		509.6	0.064	0.032	0.028	-0.016
	509.8	0.622653	0.539137	0.45325	0.304623		509.8	0.065	0.032	0.028	0.191		509.8	0.065	0.032	0.028	-0.014
	510	0.622693	0.538907	0.453683	0.30404		510	0.065	0.032	0.028	0.191		510	0.065	0.032	0.028	-0.016
	510.2	0.622417	0.539173	0.453797	0.304013		510.2	0.065	0.031	0.028	0.19		510.2	0.065	0.031	0.028	-0.016
	510.4	0.622353	0.53886	0.45405	0.303607		510.4	0.065	0.032	0.028	0.191		510.4	0.065	0.032	0.028	-0.015
	510.6	0.622537	0.539283	0.453663	0.303407		510.6	0.065	0.031	0.027	0.191		510.6	0.065	0.031	0.027	-0.016
	510.8	0.622647	0.538963	0.454063	0.30293		510.8	0.065	0.031	0.027	0.191		510.8	0.065	0.031	0.027	-0.015
	511	0.62238	0.539	0.45378	0.303173		511	0.065	0.031	0.027	0.191		511	0.065	0.031	0.027	-0.013
	511.2	0.62197	0.537933	0.453923	0.303		511.2	0.065	0.031	0.027	0.192		511.2	0.065	0.031	0.027	-0.015
	511.4	0.621863	0.537877	0.45392	0.303103		511.4	0.065	0.032	0.027	0.192		511.4	0.065	0.032	0.027	-0.014
	511.6	0.6212	0.5371	0.453893	0.303187		511.6	0.065	0.032	0.027	0.192		511.6	0.065	0.032	0.027	-0.013
	511.8	0.62027	0.537147	0.453353	0.303563		511.8	0.065	0.032	0.027	0.192		511.8	0.065	0.032	0.027	-0.015
	512	0.62033	0.536763	0.453953	0.30411		512	0.065	0.033	0.027	0.192		512	0.065	0.033	0.027	-0.016
	512.2	0.620473	0.53762	0.453783	0.304183		512.2	0.065	0.033	0.027	0.192		512.2	0.065	0.033	0.027	-0.014
	512.4	0.620783	0.53721	0.454097	0.30433		512.4	0.064	0.034	0.027	0.192		512.4	0.064	0.034	0.027	-0.016
	512.6	0.621743	0.536827	0.454083	0.30386		512.6	0.064	0.034	0.028	0.192		512.6	0.064	0.034	0.028	-0.017
	512.8	0.622433	0.536167	0.453747	0.30419		512.8	0.064	0.035	0.028	0.192		512.8	0.064	0.035	0.028	-0.017
	513	0.62144	0.53611	0.453153	0.30375		513	0.064	0.035	0.028	0.192		513	0.064	0.035	0.028	-0.016
	513.2	0.621047	0.535993	0.453273	0.303347		513.2	0.063	0.035	0.028	0.192		513.2	0.063	0.035	0.028	-0.016
	513.4	0.620813	0.53617	0.45286	0.3029		513.4	0.063	0.035	0.028	0.191		513.4	0.063	0.035	0.028	-0.015
	513.6	0.619697	0.536487	0.452193	0.303433		513.6	0.063	0.035	0.028	0.191		513.6	0.063	0.035	0.028	-0.016
	513.8	0.6193	0.536117	0.45276	0.3028		513.8	0.064	0.035	0.029	0.191		513.8	0.064	0.035	0.029	-0.014
	514	0.619877	0.535737	0.452797	0.302683		514	0.064	0.034	0.028	0.191		514	0.064	0.034	0.028	-0.016
	514.2	0.61995	0.535067	0.452577	0.303487		514.2	0.064	0.034	0.029	0.191		514.2	0.064	0.034	0.029	-0.017
	514.4	0.619567	0.534263	0.45242	0.303047		514.4	0.065	0.034	0.029	0.191		514.4	0.065	0.034	0.029	-0.016
	514.6	0.61941	0.534197	0.45277	0.30263		514.6	0.065	0.033	0.029	0.191		514.6	0.065	0.033	0.029	-0.016
	514.8	0.618927	0.534693	0.45158	0.302833		514.8	0.065	0.033	0.029	0.191		514.8	0.065	0.033	0.029	-0.017
	515	0.618563	0.534907	0.451353	0.302973		515	0.065	0.033	0.029	0.191		515	0.065	0.033	0.029	-0.016
	515.2	0.618953	0.53508	0.45044	0.30269		515.2	0.065	0.033	0.029	0.191		515.2	0.065	0.033	0.029	-0.017
	515.4	0.618577	0.534963	0.45063	0.303157		515.4	0.065	0.033	0.029	0.191		515.4	0.065	0.033	0.029	-0.018
	515.6	0.618467	0.534437	0.44987	0.303387		515.6	0.066	0.033	0.029	0.191		515.6	0.066	0.033	0.029	-0.016
	515.8	0.618997	0.534247	0.450127	0.303443		515.8	0.066	0.033	0.029	0.191		515.8	0.066	0.033	0.029	-0.017
	516	0.619027	0.53373	0.44998	0.30312		516	0.066	0.033	0.03	0.191		516	0.066	0.033	0.03	-0.017
	516.2	0.618707	0.533	0.45042	0.303153		516.2	0.066	0.033	0.029	0.192		516.2	0.066	0.033	0.029	-0.016
	516.4	0.618373	0.533727	0.44985	0.302843		516.4	0.066	0.034	0.029	0.192		516.4	0.066	0.034	0.029	-0.016
	516.6	0.6183	0.534163	0.450727	0.3021		516.6	0.066	0.034	0.029	0.192		516.6	0.066	0.034	0.029	-0.018
	516.8	0.617803	0.534203	0.450643	0.30164		516.8	0.066	0.034	0.029	0.192		516.8	0.066	0.034	0.029	-0.018
	517	0.617183	0.534523	0.451003	0.301733		517	0.065	0.034	0.029	0.192		517	0.065	0.034	0.029	-0.017
	517.2	0.617197	0.535123	0.45054	0.300907		517.2	0.065	0.034	0.029	0.191		517.2	0.065	0.034	0.029	-0.017
	517.4	0.61754	0.534603	0.451293	0.301287		517.4	0.065	0.035	0.029	0.191		517.4	0.065	0.035	0.029	-0.017
	517.6	0.617617	0.53452	0.450883	0.30135		517.6	0.065	0.035	0.029	0.191		517.6	0.065	0.035	0.029	-0.016
	517.8	0.617413	0.533707	0.45086	0.3012		517.8	0.066	0.035	0.029	0.191		517.8	0.066	0.035	0.029	-0.014
	518	0.617387	0.53322	0.450477	0.301307		518	0.066	0.035	0.029	0.191		518	0.066	0.035	0.029	-0.016
	518.2	0.61733	0.53263	0.4503	0.30186		518.2	0.066	0.035	0.029	0.191		518.2	0.066	0.035	0.029	-0.017
	518.4	0.61723	0.53249	0.449403	0.300753		518.4	0.065	0.035	0.029	0.19		518.4	0.065	0.035	0.029	-0.016
	518.6	0.616677	0.531403	0.449653	0.30073		518.6	0.065	0.034	0.028	0.19		518.6	0.065	0.034	0.028	-0.016
	518.8	0.616693	0.532277	0.449937	0.301423		518.8	0.064	0.034	0.028	0.19		518.8	0.064	0.034	0.028	-0.017
	519	0.616727	0.531883	0.44955	0.300837		519	0.064	0.033	0.028	0.19		519	0.064	0.033	0.028	-0.017
	519.2	0.61577	0.532343	0.449493	0.300757		519.2	0.063	0.033	0.028	0.189		519.2	0.063	0.033	0.028	-0.015
	519.4	0.61545	0.53252	0.44928	0.30126		519.4	0.063	0.033	0.028	0.189		519.4	0.063	0.033	0.028	-0.016
	519.6	0.61596	0.53252	0.44882	0.301257		519.6	0.063	0.033	0.028	0.189		519.6	0.063	0.033	0.028	-0.016
	519.8	0.615933	0.531983	0.448713	0.300833		519.8	0.063	0.032	0.029	0.189		519.8	0.063	0.032	0.029	-0.015
	520	0.61615	0.532	0.44824	0.301077		520	0.062	0.032	0.029	0.189		520	0.062	0.032	0.029	-0.016
	520.2	0.616327	0.531377	0.448597	0.300703		520.2	0.062	0.032	0.029	0.19		520.2	0.062	0.032	0.029	-0.016
	520.4	0.616617	0.531217	0.449083	0.300817		520.4	0.062	0.032	0.029	0.19		520.4	0.062	0.032	0.029	-0.016
	520.6	0.616453	0.531647	0.449197	0.300377		520.6	0.062	0.032	0.029	0.19		520.6	0.062	0.032	0.029	-0.016
	520.8	0.61635	0.53194	0.448543	0.300153		520.8	0.063	0.032	0.029	0.19		520.8	0.063	0.032	0.029	-0.018
	521	0.616027	0.532087	0.448967	0.30024		521	0.063	0.032	0.029	0.19		521	0.063	0.032	0.029	-0.016
	521.2	0.61629	0.532293	0.449133	0.29984		521.2	0.063	0.032	0.029	0.19		521.2	0.063	0.032	0.029	-0.016
	521.4	0.615487	0.531833	0.448247	0.29982		521.4	0.064	0.032	0.029	0.19		521.4	0.064	0.032	0.029	-0.015
	521.6	0.615227	0.531783	0.44738	0.299653		521.6	0.064	0.032	0.029	0.191		521.6	0.064	0.032	0.029	-0.016
	521.8	0.614873	0.531023	0.447413	0.300257		521.8	0.064	0.033	0.029	0.191		521.8	0.064	0.033	0.029	-0.017
	522	0.614727	0.53052	0.447017	0.29958		522	0.064	0.033	0.029	0.191		522	0.064	0.033	0.029	-0.016
	522.2	0.61438	0.529377	0.445803	0.29987		522.2	0.064	0.033	0.029	0.191		522.2	0.064	0.033	0.029	-0.017
	522.4	0.614977	0.528813	0.44581	0.299517		522.4	0.064	0.033	0.029	0.191		522.4	0.064	0.033	0.029	-0.018
	522.6	0.61534	0.52886	0.445883	0.299497		522.6	0.064	0.034	0.029	0.19		522.6	0.064	0.034	0.029	-0.017
	522.8	0.6156	0.52898	0.44624	0.299133		522.8	0.064	0.034	0.029	0.19		522.8	0.064	0.034	0.029	-0.016
	523	0.61539	0.52876	0.446537	0.29933		523	0.064	0.034	0.029	0.19		523	0.064	0.034	0.029	-0.017
	523.2	0.615327	0.529627	0.44705	0.29971		523.2	0.064	0.034	0.029	0.19		523.2	0.064	0.034	0.029	-0.015
	523.4	0.614347	0.529787	0.44712	0.299327		523.4	0.064	0.035	0.029	0.19		523.4	0.064	0.035	0.029	-0.016
	523.6	0.613623	0.529523	0.447707	0.2994		523.6	0.064	0.035	0.029	0.19		523.6	0.064	0.035	0.029	-0.017
	523.8	0.61331	0.529573	0.44678	0.298853		523.8	0.063	0.035	0.029	0.19		523.8	0.063	0.035	0.029	-0.017
	524	0.613277	0.530273	0.445983	0.298803		524	0.063	0.035	0.029	0.19		524	0.063	0.035	0.029	-0.017
	524.2	0.612987	0.52984	0.445477	0.29787		524.2	0.063	0.035	0.029	0.191		524.2	0.063	0.035	0.029	-0.018
	524.4	0.613303	0.530047	0.445717	0.29817		524.4	0.063	0.034	0.028	0.191		524.4	0.063	0.034	0.028	-0.017
	524.6	0.61347	0.529527	0.44523	0.29816		524.6	0.063	0.034	0.028	0.191		524.6	0.063	0.034	0.028	-0.014
	524.8	0.612797	0.52921	0.445227	0.297857		524.8	0.063	0.034	0.028	0.192		524.8	0.063	0.034	0.028	-0.016
	525	0.612793	0.529187	0.44608	0.2974		525	0.064	0.033	0.028	0.192		525	0.064	0.033	0.028	-0.015
	525.2	0.61286	0.52914	0.44669	0.29793		525.2	0.064	0.033	0.028	0.192		525.2	0.064	0.033	0.028	-0.015
	525.4	0.61318	0.52923	0.44608	0.29775		525.4	0.064	0.033	0.028	0.193		525.4	0.064	0.033	0.028	-0.015
	525.6	0.612373	0.52996	0.446043	0.297653		525.6	0.065	0.033	0.028	0.193		525.6	0.065	0.033	0.028	-0.017
	525.8	0.61244	0.52961	0.44613	0.297807		525.8	0.065	0.033	0.028	0.193		525.8	0.065	0.033	0.028	-0.015
	526	0.612453	0.529113	0.44535	0.297843		526	0.065	0.033	0.028	0.193		526	0.065	0.033	0.028	-0.016
	526.2	0.61236	0.52916	0.44548	0.297677		526.2	0.066	0.033	0.028	0.192		526.2	0.066	0.033	0.028	-0.018
	526.4	0.610973	0.528637	0.445237	0.297823		526.4	0.066	0.033	0.029	0.192		526.4	0.066	0.033	0.029	-0.016
	526.6	0.611483	0.527853	0.44548	0.297083		526.6	0.066	0.034	0.029	0.192		526.6	0.066	0.034	0.029	-0.018
	526.8	0.611427	0.527293	0.445803	0.29594		526.8	0.066	0.034	0.028	0.192		526.8	0.066	0.034	0.028	-0.016
	527	0.61067	0.527137	0.44547	0.296257		527	0.065	0.033	0.028	0.192		527	0.065	0.033	0.028	-0.017
	527.2	0.610973	0.527133	0.44489	0.29628		527.2	0.065	0.034	0.028	0.191		527.2	0.065	0.034	0.028	-0.015
	527.4	0.611593	0.526917	0.44467	0.295687		527.4	0.065	0.034	0.027	0.191		527.4	0.065	0.034	0.027	-0.015
	527.6	0.6113	0.526987	0.444043	0.296133		527.6	0.065	0.033	0.027	0.191		527.6	0.065	0.033	0.027	-0.013
	527.8	0.610857	0.52725	0.443563	0.297063		527.8	0.064	0.033	0.027	0.191		527.8	0.064	0.033	0.027	-0.013
	528	0.611017	0.52755	0.4438	0.297293		528	0.064	0.033	0.026	0.191		528	0.064	0.033	0.026	-0.013
	528.2	0.610967	0.52724	0.44328	0.296713		528.2	0.064	0.033	0.026	0.191		528.2	0.064	0.033	0.026	-0.013
	528.4	0.610557	0.527033	0.443723	0.297033		528.4	0.064	0.033	0.026	0.192		528.4	0.064	0.033	0.026	-0.013
	528.6	0.610847	0.527157	0.44362	0.29745		528.6	0.064	0.033	0.026	0.192		528.6	0.064	0.033	0.026	-0.013
	528.8	0.61111	0.5271	0.443897	0.297223		528.8	0.064	0.033	0.026	0.192		528.8	0.064	0.033	0.026	-0.014
	529	0.610777	0.526313	0.443827	0.296977		529	0.064	0.033	0.026	0.192		529	0.064	0.033	0.026	-0.014
	529.2	0.610523	0.526037	0.44378	0.296873		529.2	0.064	0.033	0.026	0.191		529.2	0.064	0.033	0.026	-0.015
	529.4	0.611137	0.526423	0.444033	0.29705		529.4	0.064	0.033	0.026	0.191		529.4	0.064	0.033	0.026	-0.015
	529.6	0.610883	0.525707	0.444117	0.296177		529.6	0.064	0.033	0.027	0.191		529.6	0.064	0.033	0.027	-0.015
	529.8	0.611253	0.52568	0.443947	0.296177		529.8	0.063	0.033	0.027	0.191		529.8	0.063	0.033	0.027	-0.016
	530	0.61123	0.526433	0.44419	0.29588		530	0.063	0.033	0.027	0.191		530	0.063	0.033	0.027	-0.016
	530.2	0.61102	0.526487	0.444233	0.295683		530.2	0.063	0.033	0.027	0.191		530.2	0.063	0.033	0.027	-0.014
	530.4	0.61095	0.52609	0.443767	0.29531		530.4	0.063	0.033	0.027	0.191		530.4	0.063	0.033	0.027	-0.012
	530.6	0.611063	0.526267	0.443907	0.29521		530.6	0.062	0.033	0.027	0.191		530.6	0.062	0.033	0.027	-0.014
	530.8	0.60955	0.526743	0.444297	0.29524		530.8	0.062	0.033	0.027	0.191		530.8	0.062	0.033	0.027	-0.014
	531	0.609777	0.526123	0.443903	0.29509		531	0.062	0.033	0.027	0.191		531	0.062	0.033	0.027	-0.014
	531.2	0.61017	0.52638	0.444003	0.295123		531.2	0.062	0.032	0.026	0.191		531.2	0.062	0.032	0.026	-0.015
	531.4	0.61017	0.526497	0.444473	0.294653		531.4	0.062	0.032	0.026	0.191		531.4	0.062	0.032	0.026	-0.016
	531.6	0.609377	0.526183	0.444053	0.295167		531.6	0.062	0.032	0.026	0.192		531.6	0.062	0.032	0.026	-0.013
	531.8	0.610643	0.525903	0.442873	0.295147		531.8	0.062	0.032	0.026	0.192		531.8	0.062	0.032	0.026	-0.013
	532	0.610597	0.5255	0.442503	0.29545		532	0.062	0.032	0.026	0.192		532	0.062	0.032	0.026	-0.012
	532.2	0.609687	0.524917	0.44276	0.29559		532.2	0.063	0.032	0.026	0.192		532.2	0.063	0.032	0.026	-0.012
	532.4	0.609433	0.52382	0.441973	0.295563		532.4	0.063	0.032	0.027	0.192		532.4	0.063	0.032	0.027	-0.013
	532.6	0.609873	0.524227	0.442103	0.29563		532.6	0.063	0.032	0.027	0.192		532.6	0.063	0.032	0.027	-0.014
	532.8	0.609223	0.523623	0.442737	0.295227		532.8	0.063	0.032	0.027	0.192		532.8	0.063	0.032	0.027	-0.015
	533	0.60918	0.523577	0.442617	0.29466		533	0.063	0.032	0.027	0.191		533	0.063	0.032	0.027	-0.016
	533.2	0.609503	0.5233	0.44188	0.294217		533.2	0.063	0.033	0.027	0.191		533.2	0.063	0.033	0.027	-0.018
	533.4	0.609747	0.524393	0.441753	0.2944		533.4	0.063	0.033	0.027	0.191		533.4	0.063	0.033	0.027	-0.017
	533.6	0.609057	0.523533	0.441683	0.293527		533.6	0.063	0.033	0.028	0.191		533.6	0.063	0.033	0.028	-0.016
	533.8	0.609557	0.52388	0.440883	0.2936		533.8	0.064	0.033	0.028	0.191		533.8	0.064	0.033	0.028	-0.015
	534	0.60943	0.524163	0.440113	0.293823		534	0.064	0.033	0.028	0.191		534	0.064	0.033	0.028	-0.014
	534.2	0.609283	0.524537	0.440173	0.29418		534.2	0.064	0.033	0.029	0.191		534.2	0.064	0.033	0.029	-0.015
	534.4	0.608697	0.523447	0.44012	0.293683		534.4	0.064	0.033	0.029	0.191		534.4	0.064	0.033	0.029	-0.015
	534.6	0.608703	0.523963	0.439987	0.29483		534.6	0.064	0.033	0.029	0.191		534.6	0.064	0.033	0.029	-0.018
	534.8	0.608193	0.5233	0.440503	0.294383		534.8	0.064	0.033	0.029	0.191		534.8	0.064	0.033	0.029	-0.016
	535	0.607663	0.523353	0.441163	0.293977		535	0.064	0.033	0.029	0.191		535	0.064	0.033	0.029	-0.018
	535.2	0.60744	0.523323	0.44055	0.293537		535.2	0.063	0.034	0.029	0.191		535.2	0.063	0.034	0.029	-0.018
	535.4	0.60786	0.523427	0.44041	0.293293		535.4	0.063	0.034	0.029	0.191		535.4	0.063	0.034	0.029	-0.017
	535.6	0.60785	0.522517	0.440077	0.292993		535.6	0.063	0.034	0.029	0.191		535.6	0.063	0.034	0.029	-0.016
	535.8	0.607667	0.522533	0.439617	0.293407		535.8	0.062	0.034	0.029	0.191		535.8	0.062	0.034	0.029	-0.017
	536	0.608	0.522517	0.43963	0.29323		536	0.062	0.034	0.028	0.191		536	0.062	0.034	0.028	-0.016
	536.2	0.608203	0.522507	0.440743	0.293397		536.2	0.062	0.034	0.028	0.191		536.2	0.062	0.034	0.028	-0.015
	536.4	0.60736	0.52239	0.440387	0.293673		536.4	0.061	0.033	0.028	0.191		536.4	0.061	0.033	0.028	-0.016
	536.6	0.607523	0.522443	0.440427	0.293503		536.6	0.061	0.033	0.027	0.191		536.6	0.061	0.033	0.027	-0.015
	536.8	0.607407	0.522563	0.439853	0.292863		536.8	0.061	0.033	0.027	0.191		536.8	0.061	0.033	0.027	-0.013
	537	0.606827	0.521567	0.4394	0.293487		537	0.062	0.033	0.027	0.192		537	0.062	0.033	0.027	-0.013
	537.2	0.60629	0.520537	0.439393	0.292987		537.2	0.062	0.033	0.027	0.192		537.2	0.062	0.033	0.027	-0.013
	537.4	0.606137	0.520343	0.43993	0.292893		537.4	0.062	0.032	0.027	0.192		537.4	0.062	0.032	0.027	-0.013
	537.6	0.60541	0.52049	0.439487	0.29237		537.6	0.063	0.032	0.027	0.192		537.6	0.063	0.032	0.027	-0.015
	537.8	0.605287	0.52115	0.43968	0.29229		537.8	0.063	0.032	0.027	0.192		537.8	0.063	0.032	0.027	-0.015
	538	0.60486	0.521437	0.439543	0.29163		538	0.063	0.032	0.028	0.192		538	0.063	0.032	0.028	-0.016
	538.2	0.60481	0.522177	0.438947	0.291947		538.2	0.064	0.032	0.028	0.192		538.2	0.064	0.032	0.028	-0.017
	538.4	0.604057	0.521857	0.438157	0.291553		538.4	0.064	0.033	0.028	0.192		538.4	0.064	0.033	0.028	-0.017
	538.6	0.603853	0.521897	0.438233	0.291517		538.6	0.064	0.033	0.028	0.192		538.6	0.064	0.033	0.028	-0.016
	538.8	0.603757	0.52088	0.438143	0.29158		538.8	0.064	0.033	0.028	0.192		538.8	0.064	0.033	0.028	-0.016
	539	0.604057	0.52113	0.438173	0.291377		539	0.064	0.033	0.028	0.192		539	0.064	0.033	0.028	-0.017
	539.2	0.60402	0.521253	0.4384	0.29126		539.2	0.064	0.034	0.028	0.192		539.2	0.064	0.034	0.028	-0.014
	539.4	0.604703	0.52151	0.438777	0.291727		539.4	0.064	0.034	0.028	0.192		539.4	0.064	0.034	0.028	-0.015
	539.6	0.605293	0.521507	0.438207	0.291733		539.6	0.063	0.034	0.028	0.192		539.6	0.063	0.034	0.028	-0.015
	539.8	0.605413	0.52197	0.438327	0.29202		539.8	0.063	0.034	0.028	0.192		539.8	0.063	0.034	0.028	#VALUE!
																	#VALUE!
																	#VALUE!
																	#VALUE!
																	#VALUE!
																	#VALUE!
																	#VALUE!
																	#VALUE!
																	#VALUE!
																	#VALUE!
																	#VALUE!
																	#VALUE!
																	#VALUE!
																	#VALUE!
																	#VALUE!
																	#VALUE!
																	#VALUE!
																	#VALUE!
																	#VALUE!
																	#VALUE!
																	#VALUE!
																	#VALUE!
																	#VALUE!
																	#VALUE!
																	#VALUE!
																	#VALUE!
																	#VALUE!
																	#VALUE!
																	#VALUE!
																	#VALUE!
																	#VALUE!
																	#VALUE!
																	#VALUE!
																	#VALUE!
																	#VALUE!
																	#VALUE!
																	#VALUE!
																	#VALUE!
																	#VALUE!
																	#VALUE!
																	#VALUE!
																	#VALUE!
																	#VALUE!
																	#VALUE!
																	#VALUE!
																	#VALUE!
																	#VALUE!
																	#VALUE!
[truncated: 183 more rows]

## Sheet: figure 2d
			KD (M)	ka (1/Ms)	ka (10^-3/Ms)	ka Error	kd (1/s)	kd(10^3/s)	kd Error
VpdB(11/590)	WT	set1	3.391e-07	68440	68.4	3.275	0.02321	23.21	0.7085
		set2	4.574e-07	56790	56.8	2.241	0.02597	25.97	0.6542
		set3	3.627e-07	68430	68.4	2.69	0.02482	24.82	0.672
		avr	3.864e-07	64553.3	64.5333	2.73533	0.0246667	24.6667	0.678233
VpdB	K470A	set1	7.139e-07	6066	6.07	0.2812	0.004331	4.331	0.1556
		set2	6.668e-07	7543	7.54	0.3622	0.00503	5.03	0.1817
		avr	6.9035e-07	6804.5	6.805	0.3217	0.0046805	4.6805	0.16865
	T473A	set1	1.153e-06	5144	5.15	0.3284	0.005933	5.933	0.248
		set2	1.616e-06	4347	4.35	0.3863	0.007026	7.026	0.3389
		avr	1.3845e-06	4745.5	4.75	0.35735	0.0064795	6.4795	0.29345
	F476A	set1	1.501e-05	402.3	0.4	0.1492	0.006038	6.038	0.3365
		set2	2.905e-05	244.2	0.244	0.1883	0.007095	7.095	0.497
		avr	2.203e-05	323.25	0.322	0.16875	0.0065665	6.5665	0.41675
	L480A	set1	4.699e-06	1109	1.11	0.1077	0.005212	5.212	0.1789
		set2	6.295e-06	882.3	0.882	0.1238	0.005555	5.555	0.2503
		avr	5.497e-06	995.65	0.996	0.11575	0.0053835	5.3835	0.2146
	F483A	set1	1.43e-06	5712	5.71	0.4021	0.00817	8.17	0.3466
		set2	1.683e-06	5023	5.02	0.3891	0.008452	8.452	0.3559
		avr	1.5565e-06	5367.5	5.365	0.3956	0.008311	8.311	0.35125
	K484A	set1	3.348e-06	2017	2.02	0.2815	0.006753	6.753	0.3166
		set2	3.959e-06	1938	1.94	0.2941	0.007672	7.672	0.3308
		avr	3.6535e-06	1977.5	1.98	0.2878	0.0072125	7.2125	0.3237

## Sheet: figure 3c
Bait	Effector(Prey)		KD(M)	ka(1/Ms)	ka Error	kd(1/s)	kd Error
LcSWA	SetA	set1	7.489e-07	3476	191.7	0.002603	0.0001146
		set2	9.234e-07	4237	208.8	0.003913	0.0001393
		set3	1.077e-06	3319	226.5	0.003575	0.0001707
		average	9.16433e-07	3677.33	209	0.00336367	0.000141533
LcSWA(I153E)		set1	0.008232	1.182	1310	0.009727	0.00178
		set2	1.338e-05	641.5	1147	0.008585	0.002058
		average	0.00412269	321.341	1228.5	0.009156	0.001919
LcSWA	PieA	set1	2.205e-07	24910	1371	0.005491	0.0002461
		set2	2.233e-07	14850	641.7	0.003317	0.0001468
		set3	2.562e-07	16940	828.7	0.00434	0.0002122
		average	2.33333e-07	18900	947.133	0.00438267	0.0002017
LcSWA(I153E)		set1	2.486e-06	4233	217	0.01052	0.0003893
		set2	3.411e-06	3049	192.6	0.0104	0.0003722
		average	2.9485e-06	3641	204.8	0.01046	0.00038075
LcSWA	SidH(1830-2200)	set1	4.896e-07	15710	662.5	0.007693	0.0002113
		set2	5.039e-07	16630	951.4	0.008377	0.0003429
		set3	7.116e-07	11690	576.2	0.008317	0.0002405
		average	5.68367e-07	14676.7	730.033	0.008129	0.0002649
LcSWA(I153E)		set1	4.963e-06	2501	344.1	0.01241	0.0007005
		set2	7.404e-06	1646	275.7	0.01218	0.0006022
		set3	7.274e-06	1626	296.7	0.01183	0.0006085
		average	6.547e-06	1924.33	305.5	0.01214	0.000637067

## Sheet: figure 3d
effector	point mutation		KD (M)	ka (1/Ms)	ka Error	kd (1/s)	kd Error
SidH	F2191A	set1	1.668e-05	683.4	328.5	0.0114	0.0007211
		set2	2.597e-05	302.9	273.5	0.007867	0.0004683
		average	2.1325e-05	493.15	301	0.0096335	0.0005947
	L2195A	set1	1.436e-05	400.9	276.3	0.005757	0.000349
		set2	1.423e-05	503.5	279.3	0.007167	0.0003786
		average	1.4295e-05	452.2	277.8	0.006462	0.0003638
	K2199A	set1	2.515e-06	6158	588	0.01549	0.0006181
		set2	2.03e-06	7188	708.5	0.0146	0.0007232
		set3	2.459e-06	6410	593.8	0.01576	0.0006252
		average	2.33467e-06	6585.33	630.1	0.0152833	0.0006555
	WT	set1	4.896e-07	15710	662.5	0.007693	0.0002113
		set2	5.039e-07	16630	951.4	0.008377	0.0003429
		set3	7.116e-07	11690	576.2	0.008317	0.0002405
		average	5.68367e-07	14676.7	730.033	0.008129	0.0002649

## Sheet: figure 4_graph
								average	std dev
SidH	WT	27121.6	15281.1	19517.2	7252.83	12607.1	10724.2	15417.4	7076.72
	∆dotA	314.581	398.756	553.478	291.396	340.003	318.701	369.486	97.2325
	∆icmSW	838.442	473.251	584.088	762.216	1330.55	776.008	794.093	296.021
	∆lvgA	2007.28	2260.35	2492.76	762.216	1016.13	2048.17	1764.48	704.312
	∆icmSW∆lvgA	994.536	1033.08	1528.11	538.374	1131.83	1404.27	1105.03	348.638
SidH F2191E	WT	1045.7	1256.44	1256.44	1564.17	735.274	1194.54	1175.43	273.926
	∆dotA	233.325	226.035	274.908	119.183	262.472	368.645	247.428	80.9671
	∆icmSW	813.732	400.712	396.809	725.283	912.254	594.601	640.565	214.494
	∆lvgA	1562.01	1528.11	1319.46	734.453	1404.27	1742.27	1381.76	348.503
SidH(1830-2200)	WT	28516.8	18585.1	15281.1	8010.3	15641.7	15641.7	16946.1	6672.2
	∆dotA	271.216	368.725	303.174	205.821	228.139	408.413	297.581	79.1376
	∆icmSW	872.772	569.97	529.63	565.789	1404.27	690.14	772.095	334.275
	∆lvgA	994.536	1858.51	1858.51	1940.66	1838.79	2513.91	1834.15	485.712
VpdB	WT	9458.79	17697.5	23737.1	8010.3	14820.6	11945.4	14278.3	5820.88
	ΔdotA	68.3261	69.733	160.38	106.526	316.323	237.203	159.748	99.8083
	∆icmSW	417.508	521.912	686.455	690.14	278.51	255.49	475.003	191.466
	∆lvgA	1284.23	1455.13	2492.76	656.699	1072.42	1260.71	1370.33	613.921
	∆icmSW∆lvgA	969.726	521.912	686.455	762.216	243.388	343.69	587.898	271.504
VpdBF476E	WT	855.591	1033.08	849.418	929.738	1194.54	2048.17	1151.76	457.797
	∆dotA	425.97	226.035	274.908	199.376	228.139	174.227	254.776	90.3387
	∆icmSW	492.668	698.411	1196.44	725.283	1131.83	704.034	824.778	276.825
	∆lvgA	1363.91	1256.44	1139.3	512.287	962.792	1650.82	1147.59	387.224
VpdB(1-343)	WT	633.109	402.678	237.371	177.328	133.055	174.227	292.962	191.764
	∆dotA	296.936	334.347	303.174	160.56	126.071	464.836	280.987	123.204
	∆icmSW	633.109	351.116	303.174	113.408	194.066	183.879	296.459	186.028
	∆lvgA	642.708	334.347	274.908	62.4879	133.055	265.318	285.471	201.731
VpdB(461-590)	WT	67882.5	96101	24705.1	22497.1	65315.9	91442.6	61324	31698.6
	ΔdotA	32.9849	356.526	91.2307	196.811	63.9926	119.597	143.524	118.373
	ΔicmSW	2594.53	6659.87	1025.33	2228.83	971.755	3036.67	2752.83	2088.14
	ΔlvgA	13399.8	10595.1	2016.72	7168.33	2531.89	8699.32	7401.86	4486.11
SetA	WT	41219.4	98721.3	72728.8	68877			70386.6	23532.5
	ΔdotA	287.077	327.506	136.664	230.528			245.444	82.7106
	ΔicmSW	2476.05	3489.41	3367.32	2251.84			2896.16	623.32
	ΔlvgA	13725.9	21204.3	24882.9	31471.2			22821.1	7402.97
PieA	WT	46795	78808	54838	90160.4			67650.4	20250.9
	ΔdotA	135.484	260.561	96.7563	161.356			163.539	69.9167
	ΔicmSW	2762.84	2745.09	3317.28	3445.91			3067.78	366.219
	ΔlvgA	1977.77	3869.98	6878.91	10399.3			5781.48	3681.05
RalF	WT	87352.3	41762.8	77979.1				69031.4	24075.9
	ΔdotA	310.969	52.5135	228.773				197.418	132.05
	ΔicmSW	49998	35072.2	41978.3				42349.5	7469.82
	ΔlvgA	28704.1	22771.6	28557.8				26677.8	3383.71

## Sheet: suppl. fig. 2_graph
SetA(1-644)		SetA(1-273)		SetA(480-644)			PieA(1-699)		PieA(1-349)		PieA(513-699)			SidH(1830-2200)		SidH(1830-2200;F2191A)		SidH(1830-2200;L2195A)		SidH(1830-2200;K2199A)
ml	mAU	ml	mAU	ml	mAU		ml	mAU	ml	mAU	ml	mAU		ml	mAU	ml	mAU	ml	mAU	ml	mAU
5.00263	-0.15025	5.00633	0.1889	5.01178	0.5335		5.00752	1.392	4.99901	8.301	5.01145	0.273		5.01078	-1.756	5.01145	-0.385	5.01211	-0.477	5.01145	-0.688
5.02924	-0.14425	5.03296	0.18895	5.03672	0.55		5.03415	1.104	5.02774	8.315	5.03639	0.273		5.03571	-1.772	5.03639	-0.37	5.03705	-0.462	5.03639	-0.624
5.05585	-0.144375	5.05959	0.18945	5.06165	0.5505		5.06079	1.092	5.05647	8.311	5.06132	0.268		5.06064	-1.712	5.06132	-0.356	5.06198	-0.448	5.06132	-0.668
5.08246	-0.149375	5.08622	0.18935	5.08659	0.5635		5.08742	1.086	5.0852	8.313	5.08625	0.261		5.08557	-1.72	5.08625	-0.358	5.08692	-0.454	5.08625	-0.724
5.10907	-0.148875	5.11285	0.1906	5.11152	0.561		5.11406	1.26	5.11393	8.354	5.11118	0.242		5.1105	-1.744	5.11118	-0.365	5.11186	-0.467	5.11118	-0.792
5.13568	-0.14425	5.13948	0.18845	5.13645	0.5705		5.14069	1.428	5.14266	8.485	5.13612	0.228		5.13543	-1.756	5.13612	-0.367	5.13679	-0.467	5.13612	-0.82
5.16229	-0.149625	5.16611	0.18905	5.16139	0.5585		5.16733	1.188	5.17139	8.42	5.16105	0.222		5.16036	-1.8	5.16105	-0.378	5.16173	-0.48	5.16105	-0.768
5.1889	-0.152	5.19274	0.19065	5.18632	0.5815		5.19397	1.212	5.20012	8.477	5.18598	0.223		5.18529	-1.74	5.18598	-0.387	5.18666	-0.477	5.18598	-0.776
5.21551	-0.151125	5.21937	0.19265	5.21126	0.59		5.2206	1.284	5.22885	8.507	5.21091	0.21		5.21022	-1.692	5.21091	-0.381	5.2116	-0.48	5.21091	-0.708
5.24212	-0.153875	5.246	0.19285	5.23619	0.584		5.24724	1.26	5.25758	8.453	5.23585	0.198		5.23515	-1.664	5.23585	-0.385	5.23654	-0.472	5.23585	-0.712
5.26873	-0.153625	5.27262	0.19375	5.26113	0.5875		5.27387	1.074	5.28631	8.547	5.26078	0.185		5.26008	-1.716	5.26078	-0.374	5.26147	-0.488	5.26078	-0.672
5.29534	-0.155	5.29925	0.19525	5.28606	0.6055		5.30051	1.308	5.31504	8.601	5.28571	0.192		5.28501	-1.832	5.28571	-0.376	5.28641	-0.482	5.28571	-0.684
5.32195	-0.14825	5.32588	0.1941	5.31099	0.61		5.32714	1.344	5.34377	8.625	5.31065	0.188		5.30993	-1.864	5.31065	-0.369	5.31134	-0.492	5.31065	-0.728
5.34856	-0.149125	5.35251	0.1946	5.33593	0.6165		5.35378	1.188	5.3725	8.611	5.33558	0.178		5.33486	-1.828	5.33558	-0.367	5.33628	-0.482	5.33558	-0.74
5.37517	-0.150625	5.37914	0.19265	5.36086	0.6255		5.38042	1.194	5.40123	8.637	5.36051	0.166		5.35979	-1.78	5.36051	-0.371	5.36122	-0.487	5.36051	-0.76
5.40178	-0.14875	5.40577	0.19195	5.3858	0.639		5.40705	1.29	5.42996	8.646	5.38544	0.164		5.38472	-1.812	5.38544	-0.371	5.38615	-0.481	5.38544	-0.74
5.42839	-0.152875	5.4324	0.19245	5.41073	0.639		5.43369	1.002	5.45869	8.706	5.41038	0.164		5.40965	-1.88	5.41038	-0.372	5.41109	-0.469	5.41038	-0.712
5.455	-0.1545	5.45903	0.194	5.43567	0.6395		5.46032	0.978	5.48742	8.697	5.43531	0.177		5.43458	-1.956	5.43531	-0.391	5.43602	-0.459	5.43531	-0.708
5.48161	-0.15275	5.48566	0.19355	5.4606	0.6465		5.48696	0.846	5.51615	8.724	5.46024	0.177		5.45951	-1.932	5.46024	-0.416	5.46096	-0.459	5.46024	-0.696
5.50822	-0.1495	5.51229	0.19445	5.48553	0.6585		5.51359	0.828	5.54488	8.816	5.48517	0.182		5.48444	-1.92	5.48517	-0.425	5.48589	-0.467	5.48517	-0.732
5.53483	-0.1515	5.53892	0.19415	5.51047	0.67		5.54023	0.762	5.57361	8.831	5.51011	0.168		5.50937	-1.86	5.51011	-0.412	5.51083	-0.473	5.51011	-0.72
5.56144	-0.150625	5.56555	0.1932	5.5354	0.6755		5.56687	0.81	5.60234	8.851	5.53504	0.184		5.5343	-1.816	5.53504	-0.391	5.53577	-0.477	5.53504	-0.744
5.58805	-0.1535	5.59218	0.1955	5.56034	0.689		5.5935	0.462	5.63107	8.855	5.55997	0.182		5.55923	-1.808	5.55997	-0.385	5.5607	-0.478	5.55997	-0.736
5.61466	-0.152125	5.61881	0.1956	5.58527	0.6985		5.62014	0.564	5.6598	8.861	5.5849	0.198		5.58416	-1.804	5.5849	-0.385	5.58564	-0.468	5.5849	-0.772
5.64127	-0.147125	5.64544	0.1949	5.61021	0.6865		5.64677	0.582	5.68853	8.894	5.60984	0.189		5.60909	-1.836	5.60984	-0.39	5.61057	-0.47	5.60984	-0.724
5.66788	-0.153625	5.67207	0.19655	5.63514	0.69		5.67341	0.354	5.71726	8.873	5.63477	0.203		5.63402	-1.78	5.63477	-0.398	5.63551	-0.463	5.63477	-0.704
5.69449	-0.149625	5.6987	0.19555	5.66007	0.703		5.70004	0.372	5.74599	8.948	5.6597	0.218		5.65894	-1.776	5.6597	-0.401	5.66045	-0.481	5.6597	-0.668
5.7211	-0.149875	5.72532	0.19575	5.68501	0.7085		5.72668	0.39	5.77472	8.955	5.68463	0.224		5.68387	-1.812	5.68463	-0.399	5.68538	-0.479	5.68463	-0.696
5.74771	-0.149125	5.75195	0.1957	5.70994	0.713		5.75332	0.258	5.80345	9.023	5.70957	0.233		5.7088	-1.8	5.70957	-0.397	5.71032	-0.485	5.70957	-0.692
5.77432	-0.147875	5.77858	0.19315	5.73488	0.714		5.77995	0.408	5.83218	9.088	5.7345	0.25		5.73373	-1.832	5.7345	-0.391	5.73525	-0.487	5.7345	-0.636
5.80093	-0.15425	5.80521	0.195	5.75981	0.71		5.80659	0.192	5.86091	9.061	5.75943	0.268		5.75866	-1.74	5.75943	-0.403	5.76019	-0.48	5.75943	-0.62
5.82754	-0.1565	5.83184	0.19545	5.78474	0.716		5.83322	0.102	5.88964	9.082	5.78436	0.289		5.78359	-1.776	5.78436	-0.399	5.78513	-0.494	5.78436	-0.644
5.85415	-0.157125	5.85847	0.1942	5.80968	0.7275		5.85986	-0.072	5.91837	9.099	5.8093	0.291		5.80852	-1.752	5.8093	-0.395	5.81006	-0.492	5.8093	-0.676
5.88076	-0.150625	5.8851	0.1941	5.83461	0.7385		5.88649	0.15	5.9471	9.104	5.83423	0.3		5.83345	-1.796	5.83423	-0.4	5.835	-0.499	5.83423	-0.652
5.90737	-0.153125	5.91173	0.19455	5.85955	0.7425		5.91313	0.084	5.97583	9.118	5.85916	0.292		5.85838	-1.808	5.85916	-0.399	5.85993	-0.486	5.85916	-0.66
5.93398	-0.155625	5.93836	0.193	5.88448	0.727		5.93977	0.114	6.00456	9.158	5.88409	0.294		5.88331	-1.804	5.88409	-0.412	5.88487	-0.479	5.88409	-0.68
5.96059	-0.159125	5.96499	0.19305	5.90942	0.7205		5.9664	-0.12	6.03329	9.241	5.90903	0.281		5.90824	-1.784	5.90903	-0.401	5.9098	-0.483	5.90903	-0.72
5.9872	-0.158125	5.99162	0.1952	5.93435	0.7265		5.99304	-0.144	6.06202	9.247	5.93396	0.292		5.93317	-1.756	5.93396	-0.399	5.93474	-0.493	5.93396	-0.74
6.01381	-0.15225	6.01825	0.19305	5.95928	0.72		6.01967	-0.156	6.09075	9.324	5.95889	0.297		5.9581	-1.736	5.95889	-0.386	5.95968	-0.502	5.95889	-0.724
6.04042	-0.150375	6.04488	0.191	5.98422	0.7235		6.04631	-0.078	6.11948	9.332	5.98383	0.298		5.98303	-1.796	5.98383	-0.368	5.98461	-0.507	5.98383	-0.688
6.06702	-0.155625	6.07151	0.19115	6.00915	0.723		6.07294	-0.006	6.14821	9.37	6.00876	0.289		6.00795	-1.804	6.00876	-0.366	6.00955	-0.504	6.00876	-0.652
6.09363	-0.1595	6.09814	0.19095	6.03409	0.729		6.09958	-0.186	6.17694	9.364	6.03369	0.27		6.03288	-1.824	6.03369	-0.348	6.03448	-0.499	6.03369	-0.62
6.12024	-0.15975	6.12477	0.19045	6.05902	0.717		6.12622	-0.186	6.20567	9.372	6.05862	0.258		6.05781	-1.816	6.05862	-0.343	6.05942	-0.478	6.05862	-0.624
6.14685	-0.158375	6.1514	0.1898	6.08396	0.702		6.15285	-0.324	6.2344	9.401	6.08356	0.243		6.08274	-1.844	6.08356	-0.336	6.08436	-0.473	6.08356	-0.68
6.17346	-0.15975	6.17802	0.19025	6.10889	0.698		6.17949	-0.462	6.26313	9.477	6.10849	0.234		6.10767	-1.848	6.10849	-0.338	6.10929	-0.482	6.10849	-0.692
6.20007	-0.16325	6.20465	0.19005	6.13382	0.703		6.20612	-0.39	6.29186	9.503	6.13342	0.24		6.1326	-1.828	6.13342	-0.328	6.13423	-0.504	6.13342	-0.68
6.22668	-0.1575	6.23128	0.19065	6.15876	0.6935		6.23276	-0.348	6.32059	9.525	6.15835	0.234		6.15753	-1.804	6.15835	-0.315	6.15916	-0.495	6.15835	-0.68
6.25329	-0.156375	6.25791	0.18875	6.18369	0.684		6.25939	-0.456	6.34932	9.531	6.18329	0.242		6.18246	-1.756	6.18329	-0.298	6.1841	-0.501	6.18329	-0.664
6.2799	-0.158	6.28454	0.1869	6.20863	0.6685		6.28603	-0.426	6.37805	9.525	6.20822	0.237		6.20739	-1.76	6.20822	-0.274	6.20904	-0.507	6.20822	-0.656
6.30651	-0.157125	6.31117	0.18725	6.23356	0.662		6.31267	-0.408	6.40678	9.494	6.23315	0.224		6.23232	-1.844	6.23315	-0.262	6.23397	-0.514	6.23315	-0.624
6.33312	-0.159	6.3378	0.1888	6.2585	0.6715		6.3393	-0.432	6.43551	9.59	6.25808	0.219		6.25725	-1.824	6.25808	-0.249	6.25891	-0.498	6.25808	-0.64
6.35973	-0.15725	6.36443	0.1887	6.28343	0.6635		6.36594	-0.48	6.46424	9.65	6.28302	0.217		6.28218	-1.884	6.28302	-0.244	6.28384	-0.494	6.28302	-0.68
6.38634	-0.159125	6.39106	0.189	6.30836	0.637		6.39257	-0.426	6.49297	9.615	6.30795	0.247		6.30711	-1.864	6.30795	-0.25	6.30878	-0.495	6.30795	-0.676
6.41295	-0.16025	6.41769	0.19	6.3333	0.629		6.41921	-0.33	6.5217	9.657	6.33288	0.251		6.33204	-1.932	6.33288	-0.231	6.33371	-0.509	6.33288	-0.66
6.43956	-0.16175	6.44432	0.18775	6.35823	0.643		6.44584	-0.42	6.55043	9.665	6.35781	0.243		6.35696	-1.968	6.35781	-0.201	6.35865	-0.52	6.35781	-0.72
6.46617	-0.15725	6.47095	0.18725	6.38317	0.6595		6.47248	-0.42	6.57916	9.709	6.38275	0.208		6.38189	-1.952	6.38275	-0.179	6.38359	-0.523	6.38275	-0.748
6.49278	-0.161	6.49758	0.18605	6.4081	0.64		6.49912	-0.624	6.60789	9.753	6.40768	0.22		6.40682	-1.908	6.40768	-0.161	6.40852	-0.538	6.40768	-0.84
6.51939	-0.1585	6.52421	0.18705	6.43304	0.6205		6.52575	-0.618	6.63662	9.768	6.43261	0.222		6.43175	-1.888	6.43261	-0.158	6.43346	-0.526	6.43261	-0.812
6.546	-0.160875	6.55084	0.1874	6.45797	0.608		6.55239	-0.492	6.66535	9.767	6.45754	0.234		6.45668	-1.852	6.45754	-0.127	6.45839	-0.535	6.45754	-0.808
6.57261	-0.159625	6.57747	0.187	6.4829	0.62		6.57902	-0.456	6.69408	9.818	6.48248	0.227		6.48161	-1.872	6.48248	-0.11	6.48333	-0.534	6.48248	-0.856
6.59922	-0.16325	6.6041	0.1869	6.50784	0.635		6.60566	-0.426	6.72281	9.913	6.50741	0.234		6.50654	-1.892	6.50741	-0.097	6.50827	-0.543	6.50741	-0.892
6.62583	-0.16025	6.63072	0.18615	6.53277	0.624		6.6323	-0.708	6.75154	9.929	6.53234	0.251		6.53147	-1.96	6.53234	-0.071	6.5332	-0.538	6.53234	-0.88
6.65244	-0.1615	6.65735	0.1879	6.55771	0.6155		6.65893	-0.75	6.78027	9.936	6.55728	0.269		6.5564	-1.996	6.55728	-0.057	6.55814	-0.532	6.55728	-0.844
6.67905	-0.15675	6.68398	0.1868	6.58264	0.6305		6.68557	-0.636	6.809	9.993	6.58221	0.266		6.58133	-2.02	6.58221	-0.022	6.58307	-0.528	6.58221	-0.848
6.70566	-0.160375	6.71061	0.18515	6.60757	0.6465		6.7122	-0.648	6.83773	10.02	6.60714	0.26		6.60626	-2.008	6.60714	0.011	6.60801	-0.534	6.60714	-0.872
6.73227	-0.163125	6.73724	0.1848	6.63251	0.6325		6.73884	-0.642	6.86646	10.039	6.63207	0.26		6.63119	-1.896	6.63207	0.043	6.63295	-0.527	6.63207	-0.844
6.75888	-0.15775	6.76387	0.1873	6.65744	0.626		6.76547	-0.558	6.89519	10.053	6.65701	0.257		6.65612	-1.804	6.65701	0.089	6.65788	-0.519	6.65701	-0.828
6.78549	-0.15375	6.7905	0.186	6.68238	0.608		6.79211	-0.384	6.92392	10.123	6.68194	0.24		6.68104	-1.74	6.68194	0.13	6.68282	-0.513	6.68194	-0.732
6.8121	-0.156875	6.81713	0.1874	6.70731	0.6215		6.81875	-0.6	6.95265	10.191	6.70687	0.219		6.70597	-1.752	6.70687	0.189	6.70775	-0.516	6.70687	-0.764
6.83871	-0.161	6.84376	0.18775	6.73225	0.6255		6.84538	-0.432	6.98138	10.281	6.7318	0.2		6.7309	-1.804	6.7318	0.243	6.73269	-0.523	6.7318	-0.808
6.86532	-0.16025	6.87039	0.18665	6.75718	0.6165		6.87202	-0.54	7.01011	10.345	6.75674	0.203		6.75583	-1.844	6.75674	0.281	6.75762	-0.519	6.75674	-0.816
6.89193	-0.159375	6.89702	0.1876	6.78211	0.612		6.89865	-0.486	7.03884	10.356	6.78167	0.194		6.78076	-1.964	6.78167	0.331	6.78256	-0.542	6.78167	-0.74
6.91854	-0.15625	6.92365	0.1882	6.80705	0.625		6.92529	-0.462	7.06757	10.415	6.8066	0.203		6.80569	-1.964	6.8066	0.4	6.8075	-0.542	6.8066	-0.7
6.94515	-0.15325	6.95028	0.1891	6.83198	0.6275		6.95192	-0.564	7.0963	10.487	6.83153	0.183		6.83062	-2.028	6.83153	0.479	6.83243	-0.544	6.83153	-0.724
6.97176	-0.154125	6.97691	0.18985	6.85692	0.6265		6.97856	-0.774	7.12503	10.507	6.85647	0.159		6.85555	-2.004	6.85647	0.562	6.85737	-0.541	6.85647	-0.676
6.99837	-0.151125	7.00354	0.18875	6.88185	0.631		7.0052	-0.54	7.15376	10.71	6.8814	0.145		6.88048	-2.036	6.8814	0.631	6.8823	-0.549	6.8814	-0.632
7.02498	-0.153875	7.03017	0.1895	6.90679	0.632		7.03183	-0.378	7.18249	10.742	6.90633	0.143		6.90541	-2.024	6.90633	0.722	6.90724	-0.546	6.90633	-0.584
7.05159	-0.146625	7.0568	0.18935	6.93172	0.6335		7.05847	-0.708	7.21122	10.85	6.93126	0.14		6.93034	-2.068	6.93126	0.82	6.93218	-0.527	6.93126	-0.56
7.0782	-0.144125	7.08343	0.19	6.95665	0.647		7.0851	-0.282	7.23995	10.937	6.9562	0.126		6.95527	-2.048	6.9562	0.911	6.95711	-0.502	6.9562	-0.58
7.10481	-0.14125	7.11005	0.1904	6.98159	0.645		7.11174	-0.252	7.26868	11.07	6.98113	0.107		6.9802	-1.976	6.98113	0.99	6.98205	-0.508	6.98113	-0.58
7.13142	-0.136875	7.13668	0.1901	7.00652	0.643		7.13837	-0.066	7.29741	11.244	7.00606	0.099		7.00513	-1.908	7.00606	1.087	7.00698	-0.504	7.00606	-0.604
7.15803	-0.132875	7.16331	0.19165	7.03146	0.638		7.16501	-0.12	7.32614	11.424	7.03099	0.088		7.03005	-1.908	7.03099	1.173	7.03192	-0.501	7.03099	-0.68
7.18463	-0.132	7.18994	0.19095	7.05639	0.6295		7.19165	-0.06	7.35487	11.66	7.05593	0.079		7.05498	-1.92	7.05593	1.261	7.05686	-0.496	7.05593	-0.688
7.21124	-0.13025	7.21657	0.19015	7.08133	0.6515		7.21828	-0.168	7.3836	11.951	7.08086	0.052		7.07991	-2.008	7.08086	1.309	7.08179	-0.508	7.08086	-0.704
7.23785	-0.1305	7.2432	0.1938	7.10626	0.641		7.24492	-0.282	7.41233	12.427	7.10579	0.033		7.10484	-1.956	7.10579	1.348	7.10673	-0.502	7.10579	-0.648
7.26446	-0.128125	7.26983	0.19575	7.13119	0.651		7.27155	-0.132	7.44106	12.909	7.13073	0.028		7.12977	-1.94	7.13073	1.364	7.13166	-0.499	7.13073	-0.64
7.29107	-0.118875	7.29646	0.1945	7.15613	0.662		7.29819	0.252	7.46979	13.619	7.15566	0.038		7.1547	-1.904	7.15566	1.337	7.1566	-0.493	7.15566	-0.628
7.31768	-0.116625	7.32309	0.19615	7.18106	0.665		7.32482	0.006	7.49852	14.578	7.18059	0.037		7.17963	-1.892	7.18059	1.292	7.18153	-0.499	7.18059	-0.608
7.34429	-0.115125	7.34972	0.19535	7.206	0.6695		7.35146	0.114	7.52725	15.925	7.20552	0.033		7.20456	-1.92	7.20552	1.217	7.20647	-0.484	7.20552	-0.668
7.3709	-0.109375	7.37635	0.19785	7.23093	0.673		7.3781	0.42	7.55598	17.662	7.23046	0.038		7.22949	-1.916	7.23046	1.127	7.23141	-0.481	7.23046	-0.72
7.39751	-0.098875	7.40298	0.2017	7.25587	0.687		7.40473	0.306	7.58471	19.978	7.25539	0.058		7.25442	-1.92	7.25539	1.033	7.25634	-0.47	7.25539	-0.7
7.42412	-0.09375	7.42961	0.20235	7.2808	0.703		7.43137	0.486	7.61344	22.976	7.28032	0.061		7.27935	-1.932	7.28032	0.92	7.28128	-0.484	7.28032	-0.648
7.45073	-0.087	7.45624	0.2042	7.30573	0.712		7.458	0.528	7.64217	26.799	7.30525	0.06		7.30428	-1.928	7.30525	0.784	7.30621	-0.473	7.30525	-0.632
7.47734	-0.08225	7.48287	0.2071	7.33067	0.7175		7.48464	1.068	7.6709	31.504	7.33019	0.052		7.32921	-1.94	7.33019	0.668	7.33115	-0.453	7.33019	-0.624
7.50395	-0.073875	7.5095	0.2106	7.3556	0.7255		7.51127	1.428	7.69963	37.174	7.35512	0.036		7.35414	-1.94	7.35512	0.579	7.35609	-0.447	7.35512	-0.616
7.53056	-0.064125	7.53613	0.2148	7.38054	0.7435		7.53791	1.77	7.72836	43.7	7.38005	0.013		7.37906	-1.952	7.38005	0.515	7.38102	-0.453	7.38005	-0.644
7.55717	-0.053375	7.56275	0.2195	7.40547	0.763		7.56455	2.664	7.75709	50.928	7.40498	0.013		7.40399	-1.904	7.40498	0.435	7.40596	-0.462	7.40498	-0.632
7.58378	-0.042	7.58938	0.2231	7.43041	0.78		7.59118	3.396	7.78582	58.588	7.42992	0.004		7.42892	-1.912	7.42992	0.358	7.43089	-0.45	7.42992	-0.64
7.61039	-0.02675	7.61601	0.2266	7.45534	0.796		7.61782	4.392	7.81455	66.377	7.45485	0.013		7.45385	-1.888	7.45485	0.296	7.45583	-0.428	7.45485	-0.64
7.637	-0.006	7.64264	0.2334	7.48027	0.8115		7.64445	5.67	7.84328	73.729	7.47978	0		7.47878	-1.924	7.47978	0.241	7.48077	-0.423	7.47978	-0.564
7.66361	0.017625	7.66927	0.242	7.50521	0.814		7.67109	7.206	7.87201	80.515	7.50471	0.013		7.50371	-1.948	7.50471	0.2	7.5057	-0.434	7.50471	-0.576
7.69022	0.048125	7.6959	0.2515	7.53014	0.8465		7.69772	9.084	7.90074	86.287	7.52965	0		7.52864	-1.92	7.52965	0.149	7.53064	-0.442	7.52965	-0.56
7.71683	0.0835	7.72253	0.2626	7.55508	0.8755		7.72436	11.43	7.92947	90.785	7.55458	0.012		7.55357	-1.88	7.55458	0.118	7.55557	-0.432	7.55458	-0.568
7.74344	0.128875	7.74916	0.27645	7.58001	0.887		7.751	13.794	7.9582	94.039	7.57951	0.009		7.5785	-1.824	7.57951	0.079	7.58051	-0.405	7.57951	-0.552
7.77005	0.213	7.77579	0.2915	7.60494	0.899		7.77763	17.028	7.98693	95.834	7.60444	0.031		7.60343	-1.824	7.60444	0.06	7.60544	-0.386	7.60444	-0.528
7.79666	0.307625	7.80242	0.3105	7.62988	0.9215		7.80427	20.628	8.01566	96.217	7.62938	0.036		7.62836	-1.864	7.62938	0.036	7.63038	-0.375	7.62938	-0.52
7.82327	0.430125	7.82905	0.3338	7.65481	0.949		7.8309	23.88	8.04439	95.515	7.65431	0.03		7.65329	-1.94	7.65431	0.023	7.65532	-0.387	7.65431	-0.552
7.84988	0.59775	7.85568	0.36535	7.67975	0.981		7.85754	27.822	8.07312	93.814	7.67924	0.028		7.67822	-1.988	7.67924	0.01	7.68025	-0.384	7.67924	-0.552
7.87649	0.77725	7.88231	0.41185	7.70468	1		7.88417	32.112	8.10185	91.366	7.70418	0.049		7.70314	-2.004	7.70418	0.012	7.70519	-0.36	7.70418	-0.508
7.9031	0.9885	7.90894	0.4934	7.72962	1.012		7.91081	35.568	8.13058	88.382	7.72911	0.071		7.72807	-1.956	7.72911	0.016	7.73012	-0.328	7.72911	-0.412
7.92971	1.25113	7.93557	0.6514	7.75455	1.0505		7.93745	39.87	8.15931	85.133	7.75404	0.092		7.753	-1.916	7.75404	0.034	7.75506	-0.31	7.75404	-0.392
7.95632	1.527	7.9622	0.93535	7.77948	1.112		7.96408	43.56	8.18804	81.728	7.77897	0.095		7.77793	-1.88	7.77897	0.035	7.78	-0.291	7.77897	-0.44
7.98293	1.84875	7.98883	1.37845	7.80442	1.1615		7.99072	46.686	8.21677	78.316	7.80391	0.101		7.80286	-1.84	7.80391	0.04	7.80493	-0.266	7.80391	-0.388
8.00954	2.24775	8.01545	1.9808	7.82935	1.2235		8.01735	50.748	8.2455	74.98	7.82884	0.128		7.82779	-1.82	7.82884	0.027	7.82987	-0.245	7.82884	-0.384
8.03615	2.68162	8.04208	2.6822	7.85429	1.297		8.04399	54.228	8.27423	71.764	7.85377	0.169		7.85272	-1.804	7.85377	0.021	7.8548	-0.221	7.85377	-0.256
8.06276	3.17413	8.06871	3.41585	7.87922	1.378		8.07062	56.778	8.30296	68.718	7.8787	0.223		7.87765	-1.864	7.8787	0.027	7.87974	-0.19	7.8787	-0.208
8.08937	3.77188	8.09534	4.13355	7.90416	1.4735		8.09726	59.58	8.33168	65.865	7.90364	0.266		7.90258	-1.872	7.90364	0.036	7.90468	-0.142	7.90364	-0.188
8.11598	4.37437	8.12197	4.78075	7.92909	1.5755		8.1239	62.328	8.36041	63.325	7.92857	0.29		7.92751	-1.868	7.92857	0.07	7.92961	-0.075	7.92857	-0.132
8.14259	5.00575	8.1486	5.34535	7.95402	1.725		8.15053	64.59	8.38914	61.099	7.9535	0.31		7.95244	-1.848	7.9535	0.091	7.95455	0	7.9535	-0.08
8.1692	5.731	8.17523	5.8229	7.97896	1.9105		8.17717	66.828	8.41787	59.192	7.97843	0.336		7.97737	-1.788	7.97843	0.129	7.97948	0.085	7.97843	0.044
8.19581	6.4095	8.20186	6.21805	8.00389	2.177		8.2038	69.18	8.4466	57.733	8.00337	0.37		8.0023	-1.792	8.00337	0.16	8.00442	0.21	8.00337	0.244
8.22242	7.06987	8.22849	6.5464	8.02883	2.5665		8.23044	70.782	8.47533	56.524	8.0283	0.421		8.02723	-1.764	8.0283	0.202	8.02935	0.369	8.0283	0.508
8.24903	7.794	8.25512	6.77265	8.05376	3.0495		8.25707	73.536	8.50406	55.726	8.05323	0.451		8.05215	-1.8	8.05323	0.244	8.05429	0.549	8.05323	0.8
8.27563	8.40437	8.28175	6.9247	8.0787	3.628		8.28371	75.858	8.53279	55.289	8.07816	0.497		8.07708	-1.84	8.07816	0.301	8.07923	0.784	8.07816	1.02
8.30224	8.96175	8.30838	7.0186	8.10363	4.2575		8.31035	78.066	8.56152	55.061	8.1031	0.554		8.10201	-1.816	8.1031	0.355	8.10416	1.083	8.1031	1.4
8.32885	9.54337	8.33501	7.05135	8.12856	4.9075		8.33698	80.892	8.59025	55.193	8.12803	0.612		8.12694	-1.8	8.12803	0.427	8.1291	1.437	8.12803	1.876
8.35546	10.0021	8.36164	7.03095	8.1535	5.5615		8.36362	83.904	8.61898	55.515	8.15296	0.666		8.15187	-1.748	8.15296	0.495	8.15403	1.852	8.15296	2.48
8.38207	10.4219	8.38827	6.9553	8.17843	6.19		8.39025	87.144	8.64771	55.972	8.17789	0.689		8.1768	-1.692	8.17789	0.584	8.17897	2.3	8.17789	3.164
8.40868	10.816	8.4149	6.8286	8.20337	6.777		8.41689	91.224	8.67644	56.446	8.20283	0.729		8.20173	-1.668	8.20283	0.661	8.20391	2.822	8.20283	3.912
8.43529	11.1126	8.44153	6.66595	8.2283	7.309		8.44352	95.532	8.70517	56.995	8.22776	0.765		8.22666	-1.652	8.22776	0.767	8.22884	3.354	8.22776	4.776
8.4619	11.3621	8.46815	6.47865	8.25324	7.83		8.47016	98.868	8.7339	57.481	8.25269	0.809		8.25159	-1.624	8.25269	0.877	8.25378	3.932	8.25269	5.604
8.48851	11.5431	8.49478	6.27115	8.27817	8.3365		8.4968	103.314	8.76263	57.818	8.27763	0.844		8.27652	-1.496	8.27763	1.023	8.27871	4.465	8.27763	6.512
8.51512	11.6381	8.52141	6.04605	8.3031	8.8415		8.52343	107.928	8.79136	57.96	8.30256	0.867		8.30145	-1.392	8.30256	1.171	8.30365	5.004	8.30256	7.424
8.54173	11.6608	8.54804	5.8115	8.32804	9.333		8.55007	111.33	8.82009	57.928	8.32749	0.896		8.32638	-1.308	8.32749	1.365	8.32859	5.478	8.32749	8.34
8.56834	11.5576	8.57467	5.5688	8.35297	9.876		8.5767	115.62	8.84882	57.643	8.35242	0.928		8.35131	-1.328	8.35242	1.569	8.35352	5.922	8.35242	9.172
8.59495	11.404	8.6013	5.3234	8.37791	10.4235		8.60334	120.12	8.87755	57.191	8.37736	0.943		8.37624	-1.268	8.37736	1.771	8.37846	6.28	8.37736	9.864
8.62156	11.165	8.62793	5.0789	8.40284	10.949		8.62997	123.33	8.90628	56.435	8.40229	0.952		8.40116	-1.204	8.40229	2	8.40339	6.612	8.40229	10.492
8.64817	10.8217	8.65456	4.84455	8.42777	11.455		8.65661	127.05	8.93501	55.592	8.42722	0.971		8.42609	-1.16	8.42722	2.241	8.42833	6.886	8.42722	10.936
8.67478	10.4757	8.68119	4.62615	8.45271	11.949		8.68325	131.286	8.96374	54.594	8.45215	1.01		8.45102	-1.112	8.45215	2.517	8.45326	7.146	8.45215	11.404
8.70139	10.078	8.70782	4.4248	8.47764	12.3935		8.70988	134.478	8.99247	53.51	8.47709	1.044		8.47595	-1.068	8.47709	2.825	8.4782	7.358	8.47709	11.72
8.728	9.63312	8.73445	4.23865	8.50258	12.766		8.73652	138.15	9.0212	52.413	8.50202	1.055		8.50088	-1.056	8.50202	3.176	8.50314	7.557	8.50202	12.02
8.75461	9.25725	8.76108	4.07025	8.52751	13.1465		8.76315	141.654	9.04993	51.104	8.52695	1.081		8.52581	-0.96	8.52695	3.532	8.52807	7.719	8.52695	12.196
8.78122	8.89813	8.78771	3.91605	8.55245	13.4765		8.78979	144.6	9.07866	49.88	8.55188	1.083		8.55074	-0.888	8.55188	3.922	8.55301	7.897	8.55188	12.292
8.80783	8.61288	8.81434	3.78075	8.57738	13.7635		8.81642	148.128	9.10739	48.629	8.57682	1.115		8.57567	-0.816	8.57682	4.34	8.57794	8.061	8.57682	12.368
8.83444	8.48938	8.84097	3.6577	8.60231	14.043		8.84306	152.214	9.13612	47.375	8.60175	1.121		8.6006	-0.768	8.60175	4.821	8.60288	8.247	8.60175	12.416
8.86105	8.52425	8.8676	3.5437	8.62725	14.286		8.8697	155.826	9.16485	46.155	8.62668	1.165		8.62553	-0.656	8.62668	5.358	8.62782	8.442	8.62668	12.516
8.88766	8.85475	8.89423	3.44465	8.65218	14.561		8.89633	160.296	9.19358	44.938	8.65161	1.188		8.65046	-0.536	8.65161	5.972	8.65275	8.663	8.65161	12.612
8.91427	9.4565	8.92085	3.35395	8.67712	14.847		8.92297	165.012	9.22231	43.787	8.67655	1.217		8.67539	-0.344	8.67655	6.603	8.67769	8.934	8.67655	12.804
8.94088	10.4265	8.94748	3.27335	8.70205	15.18		8.9496	169.206	9.25104	42.709	8.70148	1.232		8.70032	-0.188	8.70148	7.312	8.70262	9.246	8.70148	13
8.96749	11.9811	8.97411	3.20115	8.72699	15.544		8.97624	174.9	9.27977	41.552	8.72641	1.259		8.72525	-0.024	8.72641	8.055	8.72756	9.604	8.72641	13.288
8.9941	13.8736	9.00074	3.1347	8.75192	15.9215		9.00287	180.252	9.3085	40.474	8.75134	1.294		8.75017	0.128	8.75134	8.873	8.7525	9.994	8.75134	13.6
9.02071	16.3115	9.02737	3.07335	8.77685	16.304		9.02951	184.596	9.33723	39.527	8.77628	1.329		8.7751	0.312	8.77628	9.703	8.77743	10.416	8.77628	14.028
9.04732	19.566	9.054	3.0161	8.80179	16.6625		9.05615	190.344	9.36596	38.499	8.80121	1.381		8.80003	0.576	8.80121	10.543	8.80237	10.866	8.80121	14.548
9.07393	23.0449	9.08063	2.96515	8.82672	17.041		9.08278	195.744	9.39469	37.609	8.82614	1.421		8.82496	0.828	8.82614	11.418	8.8273	11.343	8.82614	15.052
9.10054	27.0998	9.10726	2.9199	8.85166	17.4275		9.10942	200.106	9.42342	36.801	8.85108	1.467		8.84989	1.168	8.85108	12.246	8.85224	11.836	8.85108	15.596
9.12715	31.8938	9.13389	2.8791	8.87659	17.806		9.13605	204.732	9.45215	35.949	8.87601	1.515		8.87482	1.432	8.87601	13.074	8.87717	12.33	8.87601	16.204
9.15376	36.6415	9.16052	2.8436	8.90153	18.1935		9.16269	209.388	9.48088	35.206	8.90094	1.614		8.89975	1.808	8.90094	13.846	8.90211	12.836	8.90094	16.952
9.18037	41.7095	9.18715	2.812	8.92646	18.6215		9.18932	212.616	9.50961	34.54	8.92587	1.665		8.92468	2.1	8.92587	14.59	8.92705	13.296	8.92587	17.644
9.20698	47.2047	9.21378	2.7885	8.95139	19.084		9.21596	215.874	9.53834	33.924	8.95081	1.702		8.94961	2.46	8.95081	15.262	8.95198	13.738	8.95081	18.356
9.23359	52.3616	9.24041	2.7679	8.97633	19.587		9.2426	218.298	9.56707	33.457	8.97574	1.705		8.97454	2.788	8.97574	15.908	8.97692	14.149	8.97574	19.136
9.2602	57.4664	9.26704	2.75465	9.00126	20.176		9.26923	219.564	9.5958	33.037	9.00067	1.719		8.99947	3.148	9.00067	16.498	9.00185	14.543	9.00067	19.852
9.28681	62.679	9.29367	2.74895	9.0262	20.8075		9.29587	220.41	9.62453	32.728	9.0256	1.747		9.0244	3.48	9.0256	17.029	9.02679	14.875	9.0256	20.564
9.31342	67.2866	9.3203	2.74795	9.05113	21.4895		9.3225	220.2	9.65326	32.529	9.05054	1.77		9.04933	3.78	9.05054	17.506	9.05173	15.204	9.05054	21.284
9.34003	71.5319	9.34693	2.7579	9.07607	22.221		9.34914	219.384	9.68199	32.569	9.07547	1.784		9.07425	4.184	9.07547	17.945	9.07666	15.468	9.07547	22
9.36664	75.6866	9.37355	2.7742	9.101	22.9815		9.37577	217.434	9.71072	32.902	9.1004	1.789		9.09918	4.604	9.1004	18.301	9.1016	15.733	9.1004	22.684
9.39324	78.9856	9.40018	2.7964	9.12593	23.7105		9.40241	214.956	9.73945	33.369	9.12533	1.794		9.12411	4.992	9.12533	18.618	9.12653	15.946	9.12533	23.2
9.41985	81.6754	9.42681	2.82775	9.15087	24.4285		9.42905	212.334	9.76818	34.144	9.15027	1.817		9.14904	5.38	9.15027	18.851	9.15147	16.144	9.15027	23.8
9.44646	83.931	9.45344	2.8669	9.1758	25.114		9.45568	208.032	9.79691	35.258	9.1752	1.851		9.17397	5.728	9.1752	19.057	9.17641	16.312	9.1752	24.444
9.47307	85.2471	9.48007	2.91405	9.20074	25.6595		9.48232	203.214	9.82564	36.633	9.20013	1.876		9.1989	6.188	9.20013	19.215	9.20134	16.481	9.20013	25.104
9.49968	85.8694	9.5067	2.9721	9.22567	26.1385		9.50895	198.894	9.85437	38.35	9.22506	1.886		9.22383	6.58	9.22506	19.303	9.22628	16.623	9.22506	25.7
9.52629	85.7521	9.53333	3.03835	9.2506	26.533		9.53559	193.008	9.8831	40.361	9.25	1.912		9.24876	6.98	9.25	19.338	9.25121	16.775	9.25	26.292
9.5529	84.7694	9.55996	3.12075	9.27554	26.8025		9.56222	187.032	9.91183	42.609	9.27493	1.975		9.27369	7.408	9.27493	19.369	9.27615	16.883	9.27493	26.868
9.57951	83.1778	9.58659	3.20885	9.30047	26.965		9.58886	182.004	9.94056	45.084	9.29986	2.053		9.29862	7.88	9.29986	19.374	9.30109	17.024	9.29986	27.548
9.60612	80.7195	9.61322	3.3037	9.32541	26.991		9.6155	175.26	9.96929	47.679	9.32479	2.156		9.32355	8.392	9.32479	19.393	9.32602	17.171	9.32479	28.272
9.63273	77.8552	9.63985	3.4134	9.35034	26.9205		9.64213	168.588	9.99802	50.363	9.34973	2.275		9.34848	8.876	9.34973	19.415	9.35096	17.36	9.34973	29.072
9.65934	74.6111	9.66648	3.5258	9.37528	26.7675		9.66877	163.122	10.0268	52.948	9.37466	2.43		9.37341	9.424	9.37466	19.497	9.37589	17.567	9.37466	29.936
9.68595	70.6674	9.69311	3.64485	9.40021	26.548		9.6954	156.342	10.0555	55.463	9.39959	2.629		9.39834	10.048	9.39959	19.708	9.40083	17.813	9.39959	30.72
9.71256	66.8377	9.71974	3.76815	9.42514	26.2785		9.72204	149.646	10.0842	57.814	9.42452	2.859		9.42326	10.696	9.42452	20.061	9.42576	18.115	9.42452	31.532
9.73917	62.8035	9.74637	3.89145	9.45008	25.9235		9.74867	144.246	10.1129	59.836	9.44946	3.139		9.44819	11.392	9.44946	20.617	9.4507	18.477	9.44946	32.364
9.76578	58.3805	9.773	4.0163	9.47501	25.5595		9.77531	137.958	10.1417	61.56	9.47439	3.451		9.47312	12.204	9.47439	21.477	9.47564	18.977	9.47439	33.272
9.79239	54.4014	9.79963	4.137	9.49995	25.141		9.80195	131.802	10.1704	63.037	9.49932	3.794		9.49805	13.052	9.49932	22.709	9.50057	19.582	9.49932	34.188
9.819	50.2614	9.82626	4.24625	9.52488	24.681		9.82858	126.768	10.1991	64.161	9.52426	4.147		9.52298	13.952	9.52426	24.46	9.52551	20.384	9.52426	35.144
9.84561	46.0645	9.85288	4.34685	9.54982	24.1795		9.85522	120.342	10.2279	65.053	9.54919	4.529		9.54791	15	9.54919	26.802	9.55044	21.361	9.54919	36.188
9.87222	42.3885	9.87951	4.43425	9.57475	23.688		9.88185	114.696	10.2566	65.638	9.57412	4.924		9.57284	16.256	9.57412	29.925	9.57538	22.66	9.57412	37.324
9.89883	38.6554	9.90614	4.511	9.59968	23.169		9.90849	110.19	10.2853	66.131	9.59905	5.337		9.59777	17.708	9.59905	33.777	9.60032	24.305	9.59905	38.576
9.92544	35.0464	9.93277	4.5735	9.62462	22.647		9.93512	104.922	10.3141	66.421	9.62399	5.773		9.6227	19.444	9.62399	38.797	9.62525	26.444	9.62399	39.976
9.95205	31.8559	9.9594	4.61845	9.64955	22.1125		9.96176	99.714	10.3428	66.59	9.64892	6.203		9.64763	21.448	9.64892	44.495	9.65019	29.129	9.64892	41.52
9.97866	28.7666	9.98603	4.64495	9.67449	21.569		9.9884	95.928	10.3715	66.681	9.67385	6.627		9.67256	23.872	9.67385	51.693	9.67512	32.312	9.67385	43.252
10.0053	25.8824	10.0127	4.6542	9.69942	21.0475		10.015	90.81	10.4002	66.853	9.69878	7.052		9.69749	26.708	9.69878	59.451	9.70006	36.201	9.69878	45.472
10.0319	23.3635	10.0393	4.65085	9.72436	20.5135		10.0417	86.55	10.429	67.024	9.72372	7.448		9.72242	30.176	9.72372	68.242	9.725	40.739	9.72372	48.016
10.0585	20.9865	10.0659	4.6318	9.74929	19.9575		10.0683	82.878	10.4577	67.135	9.74865	7.835		9.74735	34.024	9.74865	77.73	9.74993	45.992	9.74865	51.256
10.0851	18.7821	10.0925	4.60185	9.77422	19.4205		10.0949	78.582	10.4864	67.399	9.77358	8.185		9.77227	38.636	9.77358	88.063	9.77487	51.86	9.77358	54.776
10.1117	16.8972	10.1192	4.56135	9.79916	18.901		10.1216	74.58	10.5152	67.606	9.79851	8.53		9.7972	43.772	9.79851	98.739	9.7998	58.352	9.79851	59.044
10.1383	15.149	10.1458	4.50985	9.82409	18.378		10.1482	71.1	10.5439	67.829	9.82345	8.822		9.82213	49.708	9.82345	110.065	9.82474	65.216	9.82345	63.736
10.1649	13.5439	10.1724	4.451	9.84903	17.8795		10.1748	67.878	10.5726	68.033	9.84838	9.077		9.84706	56.224	9.84838	121.333	9.84967	72.608	9.84838	69.244
10.1915	12.1898	10.1991	4.38355	9.87396	17.3725		10.2015	64.236	10.6014	68.163	9.87331	9.274		9.87199	63.304	9.87331	131.949	9.87461	79.938	9.87331	75.004
10.2181	10.9535	10.2257	4.3172	9.8989	16.9		10.2281	61.656	10.6301	68.224	9.89824	9.465		9.89692	70.964	9.89824	142.466	9.89955	87.53	9.89824	81.256
10.2448	9.82362	10.2523	4.2516	9.92383	16.4555		10.2548	58.548	10.6588	68.143	9.92318	9.584		9.92185	78.712	9.92318	151.885	9.92448	94.767	9.92318	87.872
10.2714	8.87663	10.279	4.1853	9.94876	16.041		10.2814	55.632	10.6875	67.93	9.94811	9.669		9.94678	86.916	9.94811	160.921	9.94942	101.573	9.94811	94.64
10.298	8.01225	10.3056	4.12295	9.9737	15.6435		10.308	53.232	10.7163	67.473	9.97304	9.691		9.97171	94.912	9.97304	168.581	9.97435	107.878	9.97304	101.504
10.3246	7.23513	10.3322	4.0673	9.99863	15.3		10.3347	50.49	10.745	66.895	9.99797	9.671		9.99664	102.976	9.99797	175.267	9.99929	113.5	9.99797	107.988
10.3512	6.59425	10.3588	4.01685	10.0236	14.977		10.3613	48.084	10.7737	66.05	10.0229	9.621		10.0216	110.46	10.0229	180.494	10.0242	118.317	10.0229	114.308
10.3778	6.00363	10.3855	3.97795	10.0485	14.6945		10.3879	45.804	10.8025	64.985	10.0478	9.541		10.0465	117.864	10.0478	184.499	10.0492	122.296	10.0478	120.156
10.4044	5.47138	10.4121	3.9512	10.0734	14.46		10.4146	43.896	10.8312	63.805	10.0728	9.434		10.0714	124.296	10.0728	186.942	10.0741	125.399	10.0728	125.572
10.431	5.0295	10.4387	3.938	10.0984	14.2295		10.4412	41.922	10.8599	62.452	10.0977	9.285		10.0964	130.184	10.0977	188.05	10.099	127.508	10.0977	130.204
10.4576	4.62387	10.4654	3.93995	10.1233	14.0445		10.4678	40.35	10.8887	60.94	10.1226	9.107		10.1213	135.212	10.1226	187.637	10.124	128.753	10.1226	134.116
10.4842	4.26562	10.492	3.9591	10.1482	13.918		10.4945	38.274	10.9174	59.357	10.1476	8.903		10.1462	139.296	10.1476	185.768	10.1489	129.073	10.1476	137.056
10.5109	3.9655	10.5186	3.99545	10.1732	13.8015		10.5211	36.378	10.9461	57.618	10.1725	8.694		10.1711	142.296	10.1725	182.504	10.1738	128.493	10.1725	139.168
10.5375	3.6905	10.5452	4.0531	10.1981	13.692		10.5477	35.226	10.9748	55.755	10.1974	8.467		10.1961	144.1	10.1974	178.083	10.1988	127.095	10.1974	140.36
10.5641	3.45262	10.5719	4.12875	10.223	13.634		10.5744	33.54	11.0036	53.955	10.2224	8.245		10.221	144.872	10.2224	172.373	10.2237	124.858	10.2224	140.724
10.5907	3.255	10.5985	4.2245	10.248	13.597		10.601	31.902	11.0323	52.149	10.2473	7.99		10.2459	144.576	10.2473	165.933	10.2486	121.993	10.2473	140.228
10.6173	3.07213	10.6251	4.3455	10.2729	13.5605		10.6277	31.092	11.061	50.402	10.2722	7.733		10.2709	143.1	10.2722	158.531	10.2736	118.462	10.2722	138.852
10.6439	2.90437	10.6518	4.486	10.2978	13.5365		10.6543	29.676	11.0898	48.584	10.2972	7.466		10.2958	140.7	10.2972	150.512	10.2985	114.577	10.2972	136.732
10.6705	2.76225	10.6784	4.6515	10.3228	13.521		10.6809	28.674	11.1185	46.886	10.3221	7.209		10.3207	137.348	10.3221	141.881	10.3235	109.994	10.3221	133.86
10.6971	2.6315	10.705	4.8486	10.3477	13.533		10.7076	27.864	11.1472	45.276	10.347	6.94		10.3456	133.264	10.347	133.198	10.3484	105.287	10.347	130.492
10.7237	2.51512	10.7317	5.07215	10.3726	13.562		10.7342	26.436	11.1759	43.848	10.372	6.673		10.3706	128.372	10.372	124.169	10.3733	100.133	10.372	126.436
10.7503	2.4215	10.7583	5.33535	10.3976	13.574		10.7608	25.47	11.2047	42.397	10.3969	6.385		10.3955	122.996	10.3969	115.357	10.3983	94.803	10.3969	121.944
10.777	2.32112	10.7849	5.6438	10.4225	13.6525		10.7875	24.852	11.2334	41.089	10.4218	6.118		10.4204	116.896	10.4218	106.492	10.4232	89.578	10.4218	116.956
10.8036	2.22788	10.8115	5.99815	10.4474	13.7825		10.8141	23.904	11.2621	40	10.4468	5.865		10.4454	110.632	10.4468	98.091	10.4481	84.104	10.4468	111.704
10.8302	2.14475	10.8382	6.41155	10.4724	13.96		10.8407	22.968	11.2909	39.001	10.4717	5.648		10.4703	103.896	10.4717	89.708	10.4731	78.932	10.4717	106.272
10.8568	2.0655	10.8648	6.88835	10.4973	14.246		10.8674	22.362	11.3196	38.243	10.4966	5.431		10.4952	97.244	10.4966	81.955	10.498	73.688	10.4966	100.608
10.8834	1.997	10.8914	7.44605	10.5223	14.7105		10.894	21.57	11.3483	37.639	10.5216	5.215		10.5202	90.62	10.5216	74.571	10.5229	68.744	10.5216	94.928
10.91	1.93037	10.9181	8.09645	10.5472	15.48		10.9206	20.982	11.3771	37.229	10.5465	5.016		10.5451	84.08	10.5465	67.765	10.5479	63.763	10.5465	89.224
10.9366	1.85238	10.9447	8.8461	10.5721	16.8035		10.9473	20.706	11.4058	37.036	10.5714	4.867		10.57	77.692	10.5714	61.402	10.5728	59.153	10.5714	83.524
10.9632	1.78025	10.9713	9.7209	10.5971	19		10.9739	20.142	11.4345	37.085	10.5964	4.715		10.5949	71.528	10.5964	55.432	10.5978	54.59	10.5964	77.88
10.9898	1.71738	10.9979	10.7365	10.622	22.494		11.0006	19.764	11.4632	37.385	10.6213	4.574		10.6199	65.564	10.6213	50.195	10.6227	50.37	10.6213	72.588
11.0164	1.65125	11.0246	11.9338	10.6469	27.6375		11.0272	19.11	11.492	37.855	10.6462	4.433		10.6448	60.02	10.6462	45.187	10.6476	46.297	10.6462	67.196
11.043	1.58613	11.0512	13.3557	10.6719	34.533		11.0538	18.612	11.5207	38.54	10.6712	4.308		10.6697	54.692	10.6712	40.812	10.6726	42.562	10.6712	62.364
11.0697	1.52625	11.0778	15.0352	10.6968	42.896		11.0805	18.138	11.5494	39.417	10.6961	4.22		10.6947	49.768	10.6961	36.756	10.6975	38.978	10.6961	57.464
11.0963	1.46388	11.1045	17.0767	10.7217	52.21		11.1071	17.82	11.5782	40.392	10.721	4.115		10.7196	45.196	10.721	33.167	10.7224	35.669	10.721	53.024
11.1229	1.40387	11.1311	19.4963	10.7467	61.5755		11.1337	17.676	11.6069	41.531	10.746	4.019		10.7445	41.016	10.746	29.841	10.7474	32.621	10.746	48.664
11.1495	1.3365	11.1577	22.3988	10.7716	70.432		11.1604	17.4	11.6356	42.675	10.7709	3.948		10.7694	37.168	10.7709	26.918	10.7723	29.754	10.7709	44.64
11.1761	1.27325	11.1844	25.868	10.7965	78.2365		11.187	17.232	11.6644	43.885	10.7958	3.883		10.7944	33.62	10.7958	24.259	10.7972	27.129	10.7958	41.004
11.2027	1.21063	11.211	29.9416	10.8215	84.7615		11.2136	16.932	11.6931	45.062	10.8208	3.851		10.8193	30.428	10.8208	21.903	10.8222	24.663	10.8208	37.548
11.2293	1.15213	11.2376	34.7194	10.8464	89.9955		11.2403	16.626	11.7218	46.245	10.8457	3.833		10.8442	27.344	10.8457	19.794	10.8471	22.523	10.8457	34.424
11.2559	1.0885	11.2642	40.2452	10.8713	93.979		11.2669	16.332	11.7505	47.351	10.8706	3.834		10.8692	24.696	10.8706	17.908	10.872	20.44	10.8706	31.484
11.2825	1.035	11.2909	46.426	10.8963	96.8375		11.2935	16.32	11.7793	48.391	10.8955	3.861		10.8941	22.12	10.8955	16.182	10.897	18.629	10.8955	28.968
11.3091	0.974875	11.3175	53.3697	10.9212	98.7935		11.3202	16.41	11.808	49.22	10.9205	3.88		10.919	19.916	10.9205	14.657	10.9219	16.886	10.9205	26.524
11.3358	0.912875	11.3441	60.8949	10.9461	99.856		11.3468	16.398	11.8367	49.923	10.9454	3.909		10.944	17.948	10.9454	13.309	10.9469	15.38	10.9454	24.42
11.3624	0.866125	11.3708	68.8348	10.9711	100.256		11.3735	16.44	11.8655	50.508	10.9703	3.955		10.9689	16.056	10.9703	12.09	10.9718	13.937	10.9703	22.4
11.389	0.81	11.3974	76.9958	10.996	100.123		11.4001	16.278	11.8942	51.005	10.9953	4.037		10.9938	14.356	10.9953	11.018	10.9967	12.657	10.9953	20.584
11.4156	0.764	11.424	84.9602	11.0209	99.546		11.4267	16.506	11.9229	51.242	11.0202	4.158		11.0187	12.748	11.0202	10.001	11.0217	11.49	11.0202	18.912
11.4422	0.70975	11.4506	92.2956	11.0459	98.6145		11.4534	16.974	11.9517	51.349	11.0451	4.322		11.0437	11.396	11.0451	9.15	11.0466	10.438	11.0451	17.412
11.4688	0.66475	11.4773	98.6443	11.0708	97.451		11.48	17.292	11.9804	51.388	11.0701	4.529		11.0686	10.164	11.0701	8.336	11.0715	9.491	11.0701	16.076
11.4954	0.619625	11.5039	103.771	11.0957	96.0775		11.5066	17.628	12.0091	51.174	11.095	4.81		11.0935	9.068	11.095	7.635	11.0965	8.622	11.095	14.932
11.522	0.582875	11.5305	107.758	11.1207	94.554		11.5333	18.132	12.0378	50.856	11.1199	5.147		11.1185	8.008	11.1199	6.981	11.1214	7.867	11.1199	13.764
11.5486	0.53725	11.5572	110.721	11.1456	92.8575		11.5599	18.48	12.0666	50.488	11.1449	5.597		11.1434	7.144	11.1449	6.415	11.1463	7.157	11.1449	12.724
11.5752	0.495625	11.5838	112.81	11.1705	91.078		11.5865	18.918	12.0953	50.001	11.1698	6.159		11.1683	6.368	11.1698	5.875	11.1713	6.514	11.1698	11.74
11.6019	0.453875	11.6104	114.101	11.1955	89.114		11.6132	19.188	12.124	49.442	11.1947	6.925		11.1932	5.568	11.1947	5.421	11.1962	5.905	11.1947	10.868
11.6285	0.42475	11.6371	114.979	11.2204	87.013		11.6398	19.848	12.1528	48.786	11.2197	7.949		11.2182	4.868	11.2197	5.021	11.2211	5.38	11.2197	10.052
11.6551	0.383875	11.6637	115.261	11.2453	84.809		11.6664	20.556	12.1815	48.011	11.2446	9.317		11.2431	4.232	11.2446	4.659	11.2461	4.914	11.2446	9.312
11.6817	0.35775	11.6903	115.571	11.2703	82.449		11.6931	21.102	12.2102	47.15	11.2695	11.092		11.268	3.7	11.2695	4.331	11.271	4.516	11.2695	8.6
11.7083	0.33275	11.7169	115.519	11.2952	79.9845		11.7197	21.894	12.239	46.301	11.2945	13.488		11.293	3.216	11.2945	4.033	11.296	4.126	11.2945	7.936
11.7349	0.298125	11.7436	115.141	11.3201	77.3895		11.7464	22.686	12.2677	45.46	11.3194	16.554		11.3179	2.68	11.3194	3.782	11.3209	3.781	11.3194	7.356
11.7615	0.2745	11.7702	114.473	11.3451	74.744		11.773	23.478	12.2964	44.573	11.3443	20.587		11.3428	2.276	11.3443	3.567	11.3458	3.469	11.3443	6.812
11.7881	0.25	11.7968	113.464	11.37	72.025		11.7996	24	12.3251	43.57	11.3693	25.666		11.3677	1.892	11.3693	3.385	11.3708	3.207	11.3693	6.348
11.8147	0.226125	11.8235	112.369	11.395	69.2705		11.8263	24.504	12.3539	42.589	11.3942	31.837		11.3927	1.58	11.3942	3.232	11.3957	2.955	11.3942	5.86
11.8413	0.206375	11.8501	110.848	11.4199	66.461		11.8529	25.038	12.3826	41.599	11.4191	39.387		11.4176	1.292	11.4191	3.106	11.4206	2.709	11.4191	5.404
11.868	0.190625	11.8767	108.396	11.4448	63.665		11.8795	25.776	12.4113	40.538	11.4441	48.232		11.4425	1.016	11.4441	2.983	11.4456	2.492	11.4441	4.976
11.8946	0.17575	11.9033	105.578	11.4698	60.874		11.9062	26.442	12.4401	39.522	11.469	58.706		11.4675	0.844	11.469	2.899	11.4705	2.294	11.469	4.572
11.9212	0.159	11.93	102.085	11.4947	58.109		11.9328	27.042	12.4688	38.475	11.4939	70.258		11.4924	0.584	11.4939	2.819	11.4954	2.126	11.4939	4.244
11.9478	0.146875	11.9566	97.8206	11.5196	55.3855		11.9594	27.498	12.4975	37.515	11.5189	83.623		11.5173	0.392	11.5189	2.757	11.5204	1.965	11.5189	3.916
11.9744	0.1345	11.9832	93.2072	11.5446	52.696		11.9861	27.912	12.5263	36.397	11.5438	97.58		11.5423	0.152	11.5438	2.717	11.5453	1.838	11.5438	3.68
12.001	0.12225	12.0099	88.282	11.5695	50.076		12.0127	28.308	12.555	35.355	11.5687	113.155		11.5672	0.016	11.5687	2.679	11.5703	1.712	11.5687	3.436
12.0276	0.107875	12.0365	83.1527	11.5944	47.575		12.0393	28.512	12.5837	34.292	11.5937	128.936		11.5921	-0.144	11.5937	2.677	11.5952	1.608	11.5937	3.172
12.0542	0.09775	12.0631	77.9742	11.6194	45.1125		12.066	28.524	12.6124	33.316	11.6186	145.642		11.617	-0.248	11.6186	2.666	11.6201	1.504	11.6186	2.964
12.0808	0.084125	12.0898	72.8804	11.6443	42.758		12.0926	28.74	12.6412	32.353	11.6435	162.292		11.642	-0.364	11.6435	2.666	11.6451	1.419	11.6435	2.684
12.1074	0.077625	12.1164	68.1268	11.6692	40.5405		12.1193	28.422	12.6699	31.391	11.6685	178.516		11.6669	-0.412	11.6685	2.666	11.67	1.339	11.6685	2.512
12.134	0.075125	12.143	63.5391	11.6942	38.4035		12.1459	28.26	12.6986	30.401	11.6934	194.547		11.6918	-0.52	11.6934	2.674	11.6949	1.26	11.6934	2.352
12.1607	0.061125	12.1696	59.1378	11.7191	36.3385		12.1725	28.14	12.7274	29.495	11.7183	209.747		11.7168	-0.56	11.7183	2.682	11.7199	1.189	11.7183	2.236
12.1873	0.052875	12.1963	55.1575	11.744	34.379		12.1992	27.66	12.7561	28.612	11.7433	223.922		11.7417	-0.716	11.7433	2.693	11.7448	1.104	11.7433	2.08
12.2139	0.052	12.2229	51.3148	11.769	32.524		12.2258	27.258	12.7848	27.741	11.7682	236.433		11.7666	-0.728	11.7682	2.684	11.7697	1.053	11.7682	1.928
12.2405	0.040375	12.2495	47.7017	11.7939	30.7655		12.2524	26.874	12.8136	27.022	11.7931	247.631		11.7915	-0.88	11.7931	2.684	11.7947	0.991	11.7931	1.86
12.2671	0.03275	12.2762	44.3945	11.8188	29.107		12.2791	26.112	12.8423	26.245	11.8181	256.689		11.8165	-0.936	11.8181	2.678	11.8196	0.952	11.8181	1.788
12.2937	0.031375	12.3028	41.2248	11.8438	27.559		12.3057	25.686	12.871	25.525	11.843	264.137		11.8414	-1.02	11.843	2.679	11.8445	0.88	11.843	1.808
12.3203	0.025375	12.3294	38.3152	11.8687	26.097		12.3323	24.786	12.8997	24.949	11.8679	269.29		11.8663	-1.008	11.8679	2.657	11.8695	0.833	11.8679	1.736
12.3469	0.020375	12.356	35.5866	11.8936	24.6835		12.359	23.994	12.9285	24.331	11.8929	272.532		11.8913	-1.024	11.8929	2.634	11.8944	0.774	11.8929	1.68
12.3735	0.01525	12.3827	32.9885	11.9186	23.369		12.3856	23.352	12.9572	23.758	11.9178	273.711		11.9162	-1.052	11.9178	2.605	11.9194	0.736	11.9178	1.612
12.4001	0.01075	12.4093	30.6082	11.9435	22.155		12.4122	22.416	12.9859	23.166	11.9427	272.893		11.9411	-1.064	11.9427	2.574	11.9443	0.691	11.9427	1.568
12.4268	0.01	12.4359	28.3339	11.9684	20.9715		12.4389	21.84	13.0147	22.688	11.9677	270.362		11.9661	-1.06	11.9677	2.543	11.9692	0.665	11.9677	1.588
12.4534	0.0025	12.4626	26.2097	11.9934	19.8865		12.4655	21.168	13.0434	22.265	11.9926	266.116		11.991	-1.18	11.9926	2.507	11.9942	0.635	11.9926	1.548
12.48	-0.004625	12.4892	24.2433	12.0183	18.889		12.4922	20.172	13.0721	21.839	12.0175	260.682		12.0159	-1.22	12.0175	2.47	12.0191	0.581	12.0175	1.508
12.5066	-0.00325	12.5158	22.3702	12.0432	17.929		12.5188	19.704	13.1009	21.411	12.0424	254.015		12.0408	-1.272	12.0424	2.423	12.044	0.531	12.0424	1.516
12.5332	-0.009375	12.5425	20.6545	12.0682	17.039		12.5454	18.822	13.1296	21.057	12.0674	246.241		12.0658	-1.216	12.0674	2.372	12.069	0.483	12.0674	1.484
12.5598	-0.012875	12.5691	19.0434	12.0931	16.208		12.5721	18.036	13.1583	20.779	12.0923	238.114		12.0907	-1.224	12.0923	2.307	12.0939	0.464	12.0923	1.544
12.5864	-0.0165	12.5957	17.526	12.118	15.3955		12.5987	17.472	13.187	20.409	12.1172	228.962		12.1156	-1.248	12.1172	2.249	12.1188	0.428	12.1172	1.568
12.613	-0.024625	12.6223	16.1327	12.143	14.645		12.6253	16.752	13.2158	20.147	12.1422	219.629		12.1406	-1.28	12.1422	2.179	12.1438	0.39	12.1422	1.68
12.6396	-0.027375	12.649	14.8077	12.1679	13.9505		12.652	16.434	13.2445	19.911	12.1671	209.723		12.1655	-1.24	12.1671	2.13	12.1687	0.347	12.1671	1.704
12.6662	-0.029125	12.6756	13.5888	12.1928	13.266		12.6786	15.81	13.2732	19.677	12.192	200.065		12.1904	-1.232	12.192	2.079	12.1936	0.313	12.192	1.752
12.6929	-0.026125	12.7022	12.4571	12.2178	12.616		12.7052	15.156	13.302	19.52	12.217	190.04		12.2153	-1.232	12.217	2.008	12.2186	0.298	12.217	1.78
12.7195	-0.034	12.7289	11.382	12.2427	12.0085		12.7319	14.646	13.3307	19.296	12.2419	180.622		12.2403	-1.256	12.2419	1.956	12.2435	0.282	12.2419	1.844
12.7461	-0.037125	12.7555	10.4156	12.2676	11.4535		12.7585	14.016	13.3594	19.077	12.2668	171.005		12.2652	-1.236	12.2668	1.877	12.2685	0.277	12.2668	1.86
12.7727	-0.037375	12.7821	9.51705	12.2926	10.9		12.7851	13.614	13.3882	18.927	12.2918	162.011		12.2901	-1.236	12.2918	1.832	12.2934	0.262	12.2918	1.852
12.7993	-0.037375	12.8087	8.6932	12.3175	10.3915		12.8118	13.344	13.4169	18.757	12.3167	152.992		12.3151	-1.28	12.3167	1.778	12.3183	0.241	12.3167	1.804
12.8259	-0.045	12.8354	7.94565	12.3425	9.9205		12.8384	13.05	13.4456	18.609	12.3416	144.511		12.34	-1.36	12.3416	1.722	12.3433	0.197	12.3416	1.752
12.8525	-0.046125	12.862	7.24475	12.3674	9.434		12.8651	12.6	13.4743	18.498	12.3666	136.153		12.3649	-1.4	12.3666	1.661	12.3682	0.161	12.3666	1.756
12.8791	-0.044	12.8886	6.61195	12.3923	8.97		12.8917	12.234	13.5031	18.391	12.3915	128.319		12.3898	-1.468	12.3915	1.602	12.3931	0.146	12.3915	1.804
12.9057	-0.048	12.9153	6.0368	12.4173	8.564		12.9183	11.748	13.5318	18.265	12.4164	120.982		12.4148	-1.476	12.4164	1.552	12.4181	0.154	12.4164	1.784
12.9323	-0.052	12.9419	5.50315	12.4422	8.157		12.945	11.724	13.5605	18.144	12.4414	113.913		12.4397	-1.416	12.4414	1.505	12.443	0.15	12.4414	1.784
12.959	-0.057125	12.9685	5.022	12.4671	7.7575		12.9716	11.484	13.5893	18.006	12.4663	107.317		12.4646	-1.432	12.4663	1.44	12.4679	0.138	12.4663	1.704
12.9856	-0.05775	12.9952	4.57945	12.4921	7.3915		12.9982	10.998	13.618	17.917	12.4912	100.703		12.4896	-1.436	12.4912	1.39	12.4929	0.113	12.4912	1.66
13.0122	-0.059	13.0218	4.17745	12.517	7.0355		13.0249	10.896	13.6467	17.79	12.5162	94.853		12.5145	-1.452	12.5162	1.341	12.5178	0.078	12.5162	1.68
13.0388	-0.065625	13.0484	3.8141	12.5419	6.7005		13.0515	10.548	13.6755	17.681	12.5411	88.953		12.5394	-1.468	12.5411	1.272	12.5428	0.058	12.5411	1.536
13.0654	-0.07075	13.075	3.47915	12.5669	6.388		13.0781	10.26	13.7042	17.646	12.566	83.577		12.5644	-1.456	12.566	1.195	12.5677	0.047	12.566	1.404
13.092	-0.069875	13.1017	3.17805	12.5918	6.078		13.1048	10.038	13.7329	17.549	12.591	78.464		12.5893	-1.504	12.591	1.116	12.5926	0.043	12.591	1.144
13.1186	-0.069125	13.1283	2.90405	12.6167	5.7805		13.1314	9.786	13.7616	17.444	12.6159	73.71		12.6142	-1.488	12.6159	1.057	12.6176	0.033	12.6159	1.04
13.1452	-0.07225	13.1549	2.65515	12.6417	5.5175		13.158	9.558	13.7904	17.323	12.6408	69.165		12.6391	-1.464	12.6408	1	12.6425	0.018	12.6408	0.92
13.1718	-0.069875	13.1816	2.4278	12.6666	5.265		13.1847	9.432	13.8191	17.216	12.6658	64.966		12.6641	-1.472	12.6658	0.935	12.6674	-0.008	12.6658	0.864
13.1984	-0.075	13.2082	2.2194	12.6915	5.0075		13.2113	9.156	13.8478	17.134	12.6907	60.859		12.689	-1.492	12.6907	0.88	12.6924	-0.013	12.6907	0.8
13.2251	-0.076875	13.2348	2.03465	12.7165	4.781		13.238	8.802	13.8766	17.011	12.7156	57.099		12.7139	-1.496	12.7156	0.822	12.7173	-0.017	12.7156	0.752
13.2517	-0.073875	13.2614	1.8682	12.7414	4.551		13.2646	8.724	13.9053	16.908	12.7406	53.565		12.7389	-1.452	12.7406	0.767	12.7422	-0.007	12.7406	0.624
13.2783	-0.081875	13.2881	1.71315	12.7663	4.3445		13.2912	8.604	13.934	16.82	12.7655	50.247		12.7638	-1.4	12.7655	0.724	12.7672	-0.015	12.7655	0.512
13.3049	-0.085625	13.3147	1.57645	12.7913	4.1345		13.3179	8.418	13.9628	16.704	12.7904	47.15		12.7887	-1.424	12.7904	0.677	12.7921	-0.04	12.7904	0.428
13.3315	-0.08275	13.3413	1.4505	12.8162	3.9385		13.3445	8.418	13.9915	16.6	12.8154	44.2		12.8136	-1.404	12.8154	0.654	12.817	-0.068	12.8154	0.392
13.3581	-0.0895	13.368	1.3381	12.8411	3.776		13.3711	8.046	14.0202	16.517	12.8403	41.417		12.8386	-1.504	12.8403	0.598	12.842	-0.099	12.8403	0.376
13.3847	-0.091625	13.3946	1.23665	12.8661	3.6315		13.3978	8.082	14.0489	16.432	12.8652	38.794		12.8635	-1.48	12.8652	0.542	12.8669	-0.112	12.8652	0.36
13.4113	-0.092	13.4212	1.14685	12.891	3.475		13.4244	8.142	14.0777	16.343	12.8902	36.381		12.8884	-1.532	12.8902	0.483	12.8919	-0.106	12.8902	0.324
13.4379	-0.093875	13.4479	1.06195	12.9159	3.334		13.451	7.986	14.1064	16.221	12.9151	33.998		12.9134	-1.556	12.9151	0.455	12.9168	-0.104	12.9151	0.24
13.4645	-0.094125	13.4745	0.98665	12.9409	3.2185		13.4777	7.83	14.1351	16.214	12.94	31.893		12.9383	-1.52	12.94	0.428	12.9417	-0.121	12.94	0.12
13.4911	-0.09325	13.5011	0.91975	12.9658	3.1155		13.5043	7.404	14.1639	16.099	12.965	29.819		12.9632	-1.472	12.965	0.412	12.9667	-0.124	12.965	0.024
13.5178	-0.0965	13.5277	0.8576	12.9907	2.9745		13.5309	7.35	14.1926	16.011	12.9899	27.949		12.9882	-1.448	12.9899	0.404	12.9916	-0.135	12.9899	0.008
13.5444	-0.0985	13.5544	0.8038	13.0157	2.8765		13.5576	7.44	14.2213	15.938	13.0148	26.174		13.0131	-1.484	13.0148	0.381	13.0165	-0.132	13.0148	0.04
13.571	-0.099875	13.581	0.7534	13.0406	2.7895		13.5842	7.236	14.2501	15.9	13.0398	24.51		13.038	-1.536	13.0398	0.377	13.0415	-0.159	13.0398	0.008
13.5976	-0.10175	13.6076	0.7081	13.0655	2.6805		13.6109	7.092	14.2788	15.828	13.0647	22.932		13.0629	-1.516	13.0647	0.351	13.0664	-0.181	13.0647	-0.012
13.6242	-0.0995	13.6343	0.6679	13.0905	2.612		13.6375	6.996	14.3075	15.776	13.0896	21.482		13.0879	-1.492	13.0896	0.326	13.0913	-0.197	13.0896	-0.052
13.6508	-0.098625	13.6609	0.63145	13.1154	2.561		13.6641	6.804	14.3362	15.698	13.1146	20.111		13.1128	-1.472	13.1146	0.3	13.1163	-0.194	13.1146	-0.024
13.6774	-0.102125	13.6875	0.6	13.1403	2.502		13.6908	6.684	14.365	15.669	13.1395	18.844		13.1377	-1.436	13.1395	0.266	13.1412	-0.197	13.1395	-0.024
13.704	-0.105625	13.7142	0.5676	13.1653	2.4265		13.7174	6.6	14.3937	15.605	13.1644	17.672		13.1627	-1.476	13.1644	0.251	13.1661	-0.213	13.1644	0.008
13.7306	-0.107875	13.7408	0.5427	13.1902	2.352		13.744	6.258	14.4224	15.525	13.1893	16.551		13.1876	-1.48	13.1893	0.23	13.1911	-0.23	13.1893	-0.04
13.7572	-0.102125	13.7674	0.5185	13.2151	2.3095		13.7707	6.084	14.4512	15.492	13.2143	15.559		13.2125	-1.496	13.2143	0.21	13.216	-0.25	13.2143	-0.056
13.7839	-0.103375	13.794	0.49865	13.2401	2.253		13.7973	6.006	14.4799	15.412	13.2392	14.607		13.2374	-1.448	13.2392	0.197	13.241	-0.263	13.2392	-0.032
13.8105	-0.110625	13.8207	0.4802	13.265	2.196		13.8239	6.102	14.5086	15.285	13.2641	13.773		13.2624	-1.396	13.2641	0.189	13.2659	-0.255	13.2641	-0.008
13.8371	-0.109875	13.8473	0.4623	13.29	2.134		13.8506	6.078	14.5374	15.154	13.2891	12.995		13.2873	-1.368	13.2891	0.198	13.2908	-0.245	13.2891	0.076
13.8637	-0.11075	13.8739	0.4463	13.3149	2.094		13.8772	5.772	14.5661	15.135	13.314	12.311		13.3122	-1.412	13.314	0.196	13.3158	-0.236	13.314	0.112
13.8903	-0.11025	13.9006	0.43205	13.3398	2.0375		13.9038	5.562	14.5948	15.023	13.3389	11.637		13.3372	-1.344	13.3389	0.185	13.3407	-0.259	13.3389	0.224
13.9169	-0.115125	13.9272	0.4202	13.3648	1.9685		13.9305	5.55	14.6235	14.919	13.3639	11.047		13.3621	-1.372	13.3639	0.183	13.3656	-0.269	13.3639	0.228
13.9435	-0.11175	13.9538	0.40835	13.3897	1.9095		13.9571	5.268	14.6523	14.78	13.3888	10.493		13.387	-1.3	13.3888	0.166	13.3906	-0.283	13.3888	0.26
13.9701	-0.111375	13.9804	0.39655	13.4146	1.8585		13.9838	5.676	14.681	14.599	13.4137	9.996		13.4119	-1.272	13.4137	0.166	13.4155	-0.268	13.4137	0.276
13.9967	-0.112375	14.0071	0.38715	13.4396	1.7915		14.0104	5.226	14.7097	14.521	13.4387	9.567		13.4369	-1.196	13.4387	0.157	13.4404	-0.289	13.4387	0.396
14.0233	-0.111375	14.0337	0.3798	13.4645	1.753		14.037	4.998	14.7385	14.408	13.4636	9.19		13.4618	-1.132	13.4636	0.152	13.4654	-0.311	13.4636	0.524
14.05	-0.111125	14.0603	0.37205	13.4894	1.7085		14.0637	4.956	14.7672	14.302	13.4885	8.862		13.4867	-1.02	13.4885	0.139	13.4903	-0.339	13.4885	0.664
14.0766	-0.114375	14.087	0.3653	13.5144	1.6425		14.0903	5.082	14.7959	14.114	13.5135	8.564		13.5117	-0.932	13.5135	0.141	13.5152	-0.327	13.5135	0.768
14.1032	-0.114625	14.1136	0.35865	13.5393	1.584		14.1169	5.004	14.8247	13.956	13.5384	8.295		13.5366	-0.868	13.5384	0.152	13.5402	-0.318	13.5384	0.876
14.1298	-0.114625	14.1402	0.3518	13.5642	1.5345		14.1436	4.89	14.8534	13.84	13.5633	8.077		13.5615	-0.856	13.5633	0.152	13.5651	-0.31	13.5633	0.936
14.1564	-0.105625	14.1669	0.34595	13.5892	1.479		14.1702	4.86	14.8821	13.719	13.5883	7.915		13.5865	-0.804	13.5883	0.149	13.5901	-0.324	13.5883	1.028
14.183	-0.10325	14.1935	0.34305	13.6141	1.42		14.1968	4.8	14.9108	13.559	13.6132	7.772		13.6114	-0.68	13.6132	0.135	13.615	-0.329	13.6132	1.112
14.2096	-0.110375	14.2201	0.34115	13.639	1.372		14.2235	4.626	14.9396	13.411	13.6381	7.657		13.6363	-0.528	13.6381	0.133	13.6399	-0.328	13.6381	1.2
14.2362	-0.106	14.2467	0.3374	13.664	1.308		14.2501	4.584	14.9683	13.269	13.6631	7.572		13.6612	-0.424	13.6631	0.136	13.6649	-0.332	13.6631	1.328
14.2628	-0.113625	14.2734	0.33255	13.6889	1.2375		14.2767	4.596	14.997	13.239	13.688	7.516		13.6862	-0.352	13.688	0.128	13.6898	-0.328	13.688	1.432
14.2894	-0.11425	14.3	0.32985	13.7138	1.1965		14.3034	4.404	15.0258	13.156	13.7129	7.483		13.7111	-0.276	13.7129	0.103	13.7147	-0.32	13.7129	1.488
14.3161	-0.1035	14.3266	0.3289	13.7388	1.1635		14.33	4.68	15.0545	13.045	13.7379	7.463		13.736	-0.316	13.7379	0.093	13.7397	-0.326	13.7379	1.536
14.3427	-0.103125	14.3533	0.32455	13.7637	1.1085		14.3567	4.338	15.0832	12.964	13.7628	7.471		13.761	-0.292	13.7628	0.096	13.7646	-0.325	13.7628	1.536
14.3693	-0.105125	14.3799	0.32065	13.7886	1.057		14.3833	4.014	15.112	12.844	13.7877	7.484		13.7859	-0.252	13.7877	0.106	13.7895	-0.335	13.7877	1.58
14.3959	-0.10025	14.4065	0.3186	13.8136	1.0265		14.4099	4.236	15.1407	12.772	13.8127	7.511		13.8108	-0.116	13.8127	0.085	13.8145	-0.312	13.8127	1.612
14.4225	-0.1045	14.4331	0.31745	13.8385	0.999		14.4366	4.266	15.1694	12.678	13.8376	7.565		13.8357	-0.088	13.8376	0.087	13.8394	-0.321	13.8376	1.576
14.4491	-0.10325	14.4598	0.31465	13.8634	0.9475		14.4632	4.194	15.1981	12.579	13.8625	7.631		13.8607	-0.116	13.8625	0.078	13.8644	-0.33	13.8625	1.564
14.4757	-0.093625	14.4864	0.31175	13.8884	0.8855		14.4898	4.002	15.2269	12.525	13.8875	7.715		13.8856	-0.156	13.8875	0.076	13.8893	-0.356	13.8875	1.508
14.5023	-0.09325	14.513	0.3108	13.9133	0.8345		14.5165	4.062	15.2556	12.44	13.9124	7.796		13.9105	-0.176	13.9124	0.074	13.9142	-0.357	13.9124	1.424
14.5289	-0.097125	14.5397	0.3073	13.9382	0.8015		14.5431	4.218	15.2843	12.339	13.9373	7.883		13.9355	-0.204	13.9373	0.065	13.9392	-0.354	13.9373	1.308
14.5555	-0.095875	14.5663	0.30605	13.9632	0.774		14.5697	4.242	15.3131	12.28	13.9623	7.979		13.9604	-0.2	13.9623	0.07	13.9641	-0.336	13.9623	1.196
14.5821	-0.09675	14.5929	0.3054	13.9881	0.734		14.5964	4.338	15.3418	12.12	13.9872	8.069		13.9853	-0.244	13.9872	0.073	13.989	-0.322	13.9872	1.064
14.6088	-0.095	14.6196	0.3051	14.013	0.6935		14.623	4.224	15.3705	12.046	14.0121	8.167		14.0103	-0.26	14.0121	0.064	14.014	-0.307	14.0121	0.988
14.6354	-0.092	14.6462	0.30375	14.038	0.6615		14.6496	4.206	15.3993	11.873	14.0371	8.267		14.0352	-0.3	14.0371	0.047	14.0389	-0.314	14.0371	0.856
14.662	-0.09425	14.6728	0.3023	14.0629	0.6225		14.6763	4.11	15.428	11.791	14.062	8.377		14.0601	-0.372	14.062	0.023	14.0638	-0.32	14.062	0.792
14.6886	-0.096	14.6994	0.30015	14.0878	0.5855		14.7029	4.326	15.4567	11.681	14.0869	8.498		14.085	-0.432	14.0869	0.009	14.0888	-0.32	14.0869	0.676
14.7152	-0.097875	14.7261	0.29775	14.1128	0.561		14.7296	4.146	15.4854	11.51	14.1119	8.611		14.11	-0.588	14.1119	0.01	14.1137	-0.32	14.1119	0.576
14.7418	-0.09925	14.7527	0.29515	14.1377	0.534		14.7562	4.17	15.5142	11.401	14.1368	8.707		14.1349	-0.648	14.1368	0.003	14.1386	-0.324	14.1368	0.444
14.7684	-0.092375	14.7793	0.2925	14.1627	0.5235		14.7828	4.116	15.5429	11.222	14.1617	8.814		14.1598	-0.772	14.1617	0	14.1636	-0.315	14.1617	0.296
14.795	-0.093125	14.806	0.29275	14.1876	0.522		14.8095	4.002	15.5716	11.116	14.1867	8.914		14.1848	-0.84	14.1867	-0.008	14.1885	-0.32	14.1867	0.192
14.8216	-0.097125	14.8326	0.29215	14.2125	0.496		14.8361	3.9	15.6004	10.946	14.2116	9.024		14.2097	-0.948	14.2116	-0.008	14.2135	-0.337	14.2116	0.056
14.8482	-0.1055	14.8592	0.29085	14.2375	0.4825		14.8627	3.834	15.6291	10.831	14.2365	9.12		14.2346	-0.948	14.2365	-0.004	14.2384	-0.377	14.2365	-0.04
14.8749	-0.105	14.8858	0.2889	14.2624	0.457		14.8894	3.738	15.6578	10.676	14.2615	9.21		14.2595	-1.028	14.2615	-0.008	14.2633	-0.389	14.2615	-0.136
14.9015	-0.106625	14.9125	0.2893	14.2873	0.4355		14.916	3.732	15.6866	10.534	14.2864	9.279		14.2845	-1.132	14.2864	-0.007	14.2883	-0.382	14.2864	-0.192
14.9281	-0.107125	14.9391	0.28955	14.3123	0.4135		14.9426	3.774	15.7153	10.434	14.3113	9.36		14.3094	-1.232	14.3113	-0.022	14.3132	-0.365	14.3113	-0.184
14.9547	-0.109375	14.9657	0.28765	14.3372	0.3835		14.9693	3.864	15.744	10.346	14.3362	9.449		14.3343	-1.32	14.3362	-0.017	14.3381	-0.361	14.3362	-0.2
14.9813	-0.112875	14.9924	0.2869	14.3621	0.3745		14.9959	3.786	15.7727	10.362	14.3612	9.528		14.3593	-1.3	14.3612	-0.013	14.3631	-0.364	14.3612	-0.232
15.0079	-0.114625	15.019	0.28785	14.3871	0.3795		15.0225	3.906	15.8015	10.261	14.3861	9.591		14.3842	-1.3	14.3861	-0.007	14.388	-0.375	14.3861	-0.312
15.0345	-0.1175	15.0456	0.2885	14.412	0.3585		15.0492	3.714	15.8302	10.284	14.411	9.612		14.4091	-1.356	14.411	-0.021	14.4129	-0.379	14.411	-0.432
15.0611	-0.114	15.0723	0.28735	14.4369	0.343		15.0758	3.516	15.8589	10.251	14.436	9.643		14.434	-1.432	14.436	-0.048	14.4379	-0.385	14.436	-0.452
15.0877	-0.11675	15.0989	0.2872	14.4619	0.3335		15.1025	3.57	15.8877	10.306	14.4609	9.668		14.459	-1.464	14.4609	-0.061	14.4628	-0.377	14.4609	-0.512
15.1143	-0.12475	15.1255	0.2872	14.4868	0.3155		15.1291	3.42	15.9164	10.445	14.4858	9.709		14.4839	-1.484	14.4858	-0.061	14.4877	-0.374	14.4858	-0.508
15.141	-0.12525	15.1521	0.28675	14.5117	0.322		15.1557	3.444	15.9451	10.51	14.5108	9.722		14.5088	-1.532	14.5108	-0.066	14.5127	-0.38	14.5108	-0.568
15.1676	-0.120875	15.1788	0.28505	14.5367	0.326		15.1824	3.39	15.9739	10.537	14.5357	9.732		14.5338	-1.564	14.5357	-0.066	14.5376	-0.385	14.5357	-0.608
15.1942	-0.1285	15.2054	0.28355	14.5616	0.306		15.209	3.294	16.0026	10.633	14.5606	9.723		14.5587	-1.576	14.5606	-0.073	14.5626	-0.378	14.5606	-0.672
15.2208	-0.1285	15.232	0.28335	14.5865	0.329		15.2356	3.396	16.0313	10.8	14.5856	9.698		14.5836	-1.58	14.5856	-0.062	14.5875	-0.345	14.5856	-0.708
15.2474	-0.128375	15.2587	0.2845	14.6115	0.321		15.2623	3.252	16.06	10.899	14.6105	9.664		14.6086	-1.64	14.6105	-0.086	14.6124	-0.344	14.6105	-0.724
15.274	-0.13225	15.2853	0.2832	14.6364	0.3065		15.2889	3.258	16.0888	10.959	14.6354	9.614		14.6335	-1.692	14.6354	-0.089	14.6374	-0.354	14.6354	-0.712
15.3006	-0.131	15.3119	0.28265	14.6613	0.318		15.3155	2.892	16.1175	10.996	14.6604	9.568		14.6584	-1.74	14.6604	-0.1	14.6623	-0.366	14.6604	-0.772
15.3272	-0.1335	15.3385	0.2837	14.6863	0.315		15.3422	2.712	16.1462	11.011	14.6853	9.521		14.6833	-1.712	14.6853	-0.08	14.6872	-0.365	14.6853	-0.824
15.3538	-0.135	15.3652	0.2846	14.7112	0.3075		15.3688	2.97	16.175	11.011	14.7102	9.477		14.7083	-1.708	14.7102	-0.078	14.7122	-0.367	14.7102	-0.884
15.3804	-0.13325	15.3918	0.28575	14.7361	0.315		15.3954	2.994	16.2037	11.042	14.7352	9.409		14.7332	-1.7	14.7352	-0.08	14.7371	-0.376	14.7352	-0.864
15.4071	-0.132625	15.4184	0.28455	14.7611	0.3145		15.4221	2.766	16.2324	11.031	14.7601	9.328		14.7581	-1.736	14.7601	-0.096	14.762	-0.378	14.7601	-0.828
15.4337	-0.136875	15.4451	0.2823	14.786	0.3205		15.4487	2.748	16.2612	10.923	14.785	9.224		14.7831	-1.708	14.785	-0.096	14.787	-0.367	14.785	-0.8
15.4603	-0.137125	15.4717	0.28305	14.8109	0.3285		15.4754	2.868	16.2899	10.863	14.81	9.118		14.808	-1.672	14.81	-0.092	14.8119	-0.363	14.81	-0.824
15.4869	-0.139625	15.4983	0.2811	14.8359	0.3465		15.502	2.796	16.3186	10.797	14.8349	9.024		14.8329	-1.644	14.8349	-0.087	14.8369	-0.359	14.8349	-0.848
15.5135	-0.140875	15.525	0.28135	14.8608	0.3535		15.5286	2.946	16.3473	10.643	14.8598	8.922		14.8578	-1.648	14.8598	-0.079	14.8618	-0.362	14.8598	-0.892
15.5401	-0.141625	15.5516	0.2816	14.8857	0.3665		15.5553	2.568	16.3761	10.452	14.8848	8.808		14.8828	-1.664	14.8848	-0.095	14.8867	-0.348	14.8848	-0.864
15.5667	-0.144	15.5782	0.2811	14.9107	0.363		15.5819	2.454	16.4048	10.315	14.9097	8.682		14.9077	-1.732	14.9097	-0.113	14.9117	-0.364	14.9097	-0.912
15.5933	-0.14625	15.6048	0.27835	14.9356	0.359		15.6085	2.508	16.4335	10.097	14.9346	8.549		14.9326	-1.768	14.9346	-0.115	14.9366	-0.351	14.9346	-0.892
15.6199	-0.147125	15.6315	0.27825	14.9605	0.3545		15.6352	2.406	16.4623	9.935	14.9596	8.434		14.9576	-1.796	14.9596	-0.12	14.9615	-0.356	14.9596	-0.94
15.6465	-0.1475	15.6581	0.27915	14.9855	0.3645		15.6618	2.328	16.491	9.722	14.9845	8.313		14.9825	-1.804	14.9845	-0.118	14.9865	-0.348	14.9845	-0.936
15.6731	-0.140375	15.6847	0.27565	15.0104	0.3835		15.6884	2.418	16.5197	9.496	15.0094	8.18		15.0074	-1.82	15.0094	-0.118	15.0114	-0.355	15.0094	-0.984
15.6998	-0.142625	15.7114	0.27315	15.0353	0.3755		15.7151	2.268	16.5485	9.275	15.0344	8.045		15.0324	-1.792	15.0344	-0.124	15.0363	-0.36	15.0344	-0.96
15.7264	-0.140625	15.738	0.27205	15.0603	0.3735		15.7417	2.532	16.5772	9.075	15.0593	7.89		15.0573	-1.764	15.0593	-0.124	15.0613	-0.357	15.0593	-0.968
15.753	-0.143875	15.7646	0.27225	15.0852	0.3885		15.7683	2.376	16.6059	8.843	15.0842	7.748		15.0822	-1.748	15.0842	-0.119	15.0862	-0.355	15.0842	-0.892
15.7796	-0.142	15.7912	0.27135	15.1102	0.391		15.795	2.28	16.6346	8.587	15.1092	7.606		15.1071	-1.756	15.1092	-0.12	15.1111	-0.357	15.1092	-0.9
15.8062	-0.145	15.8179	0.27205	15.1351	0.4115		15.8216	2.34	16.6634	8.366	15.1341	7.472		15.1321	-1.776	15.1341	-0.115	15.1361	-0.351	15.1341	-0.904
15.8328	-0.14875	15.8445	0.27015	15.16	0.407		15.8483	2.208	16.6921	8.114	15.159	7.324		15.157	-1.736	15.159	-0.12	15.161	-0.345	15.159	-0.964
15.8594	-0.1445	15.8711	0.26625	15.185	0.3875		15.8749	1.98	16.7208	7.866	15.184	7.166		15.1819	-1.784	15.184	-0.13	15.186	-0.343	15.184	-0.924
15.886	-0.145375	15.8978	0.2667	15.2099	0.3895		15.9015	2.148	16.7496	7.718	15.2089	7.012		15.2069	-1.776	15.2089	-0.131	15.2109	-0.336	15.2089	-0.912
15.9126	-0.144875	15.9244	0.2663	15.2348	0.3905		15.9282	2.208	16.7783	7.539	15.2338	6.883		15.2318	-1.724	15.2338	-0.124	15.2358	-0.345	15.2338	-0.84
15.9392	-0.142625	15.951	0.26725	15.2598	0.4065		15.9548	1.896	16.807	7.307	15.2588	6.734		15.2567	-1.688	15.2588	-0.129	15.2608	-0.352	15.2588	-0.784
15.9659	-0.143	15.9777	0.2667	15.2847	0.4205		15.9814	1.86	16.8357	7.094	15.2837	6.597		15.2816	-1.668	15.2837	-0.125	15.2857	-0.348	15.2837	-0.736
15.9925	-0.144625	16.0043	0.2642	15.3096	0.4175		16.0081	1.812	16.8645	6.973	15.3086	6.424		15.3066	-1.744	15.3086	-0.125	15.3106	-0.34	15.3086	-0.688
16.0191	-0.14525	16.0309	0.26185	15.3346	0.403		16.0347	2.202	16.8932	6.771	15.3336	6.277		15.3315	-1.804	15.3336	-0.106	15.3356	-0.349	15.3336	-0.748
16.0457	-0.14825	16.0575	0.26165	15.3595	0.3955		16.0613	2.082	16.9219	6.565	15.3585	6.123		15.3564	-1.788	15.3585	-0.096	15.3605	-0.337	15.3585	-0.772
16.0723	-0.14725	16.0842	0.26245	15.3844	0.425		16.088	1.914	16.9507	6.424	15.3834	5.987		15.3814	-1.736	15.3834	-0.094	15.3854	-0.338	15.3834	-0.772
16.0989	-0.146125	16.1108	0.26315	15.4094	0.4535		16.1146	1.656	16.9794	6.286	15.4084	5.856		15.4063	-1.728	15.4084	-0.109	15.4104	-0.33	15.4084	-0.732
16.1255	-0.143	16.1374	0.2615	15.4343	0.4355		16.1412	1.764	17.0081	6.116	15.4333	5.72		15.4312	-1.764	15.4333	-0.117	15.4353	-0.344	15.4333	-0.716
16.1521	-0.1445	16.1641	0.2609	15.4592	0.432		16.1679	1.848	17.0369	5.963	15.4582	5.584		15.4561	-1.824	15.4582	-0.124	15.4602	-0.342	15.4582	-0.68
16.1787	-0.149	16.1907	0.26145	15.4842	0.4635		16.1945	1.536	17.0656	5.841	15.4831	5.44		15.4811	-1.812	15.4831	-0.113	15.4852	-0.325	15.4831	-0.632
16.2053	-0.150375	16.2173	0.2592	15.5091	0.4715		16.2212	1.608	17.0943	5.715	15.5081	5.323		15.506	-1.78	15.5081	-0.116	15.5101	-0.299	15.5081	-0.588
16.232	-0.15275	16.2439	0.25815	15.534	0.4605		16.2478	1.896	17.123	5.564	15.533	5.208		15.5309	-1.72	15.533	-0.105	15.5351	-0.311	15.533	-0.576
16.2586	-0.149375	16.2706	0.26085	15.559	0.4455		16.2744	1.692	17.1518	5.5	15.5579	5.091		15.5559	-1.752	15.5579	-0.115	15.56	-0.33	15.5579	-0.528
16.2852	-0.148625	16.2972	0.262	15.5839	0.4595		16.3011	1.494	17.1805	5.402	15.5829	4.962		15.5808	-1.768	15.5829	-0.109	15.5849	-0.333	15.5829	-0.504
16.3118	-0.149375	16.3238	0.2586	15.6088	0.4635		16.3277	1.572	17.2092	5.288	15.6078	4.847		15.6057	-1.764	15.6078	-0.103	15.6099	-0.323	15.6078	-0.512
16.3384	-0.147375	16.3505	0.25895	15.6338	0.4495		16.3543	1.692	17.238	5.211	15.6327	4.719		15.6307	-1.752	15.6327	-0.106	15.6348	-0.305	15.6327	-0.54
16.365	-0.1495	16.3771	0.2604	15.6587	0.4625		16.381	1.392	17.2667	5.095	15.6577	4.609		15.6556	-1.736	15.6577	-0.112	15.6597	-0.321	15.6577	-0.596
16.3916	-0.15	16.4037	0.2589	15.6836	0.461		16.4076	1.398	17.2954	4.97	15.6826	4.507		15.6805	-1.7	15.6826	-0.11	15.6847	-0.305	15.6826	-0.54
16.4182	-0.15125	16.4304	0.25655	15.7086	0.4435		16.4342	1.392	17.3242	4.929	15.7075	4.404		15.7054	-1.652	15.7075	-0.113	15.7096	-0.303	15.7075	-0.536
16.4448	-0.149875	16.457	0.25705	15.7335	0.455		16.4609	1.278	17.3529	4.882	15.7325	4.295		15.7304	-1.6	15.7325	-0.11	15.7345	-0.306	15.7325	-0.464
16.4714	-0.15975	16.4836	0.2569	15.7584	0.4475		16.4875	1.284	17.3816	4.791	15.7574	4.191		15.7553	-1.672	15.7574	-0.103	15.7595	-0.334	15.7574	-0.508
16.4981	-0.152375	16.5102	0.2575	15.7834	0.4265		16.5141	1.2	17.4103	4.757	15.7823	4.095		15.7802	-1.812	15.7823	-0.1	15.7844	-0.338	15.7823	-0.496
16.5247	-0.148375	16.5369	0.25725	15.8083	0.4165		16.5408	1.11	17.4391	4.643	15.8073	4		15.8052	-1.84	15.8073	-0.096	15.8094	-0.337	15.8073	-0.524
16.5513	-0.1535	16.5635	0.25545	15.8332	0.413		16.5674	1.266	17.4678	4.605	15.8322	3.907		15.8301	-1.788	15.8322	-0.1	15.8343	-0.328	15.8322	-0.452
16.5779	-0.15275	16.5901	0.25485	15.8582	0.4105		16.5941	1.014	17.4965	4.522	15.8571	3.817		15.855	-1.74	15.8571	-0.103	15.8592	-0.321	15.8571	-0.464
16.6045	-0.146875	16.6168	0.2559	15.8831	0.394		16.6207	1.134	17.5253	4.444	15.8821	3.736		15.8799	-1.696	15.8821	-0.106	15.8842	-0.33	15.8821	-0.48
16.6311	-0.14775	16.6434	0.25375	15.908	0.3835		16.6473	1.2	17.554	4.408	15.907	3.649		15.9049	-1.8	15.907	-0.092	15.9091	-0.34	15.907	-0.476
16.6577	-0.147125	16.67	0.2524	15.933	0.3615		16.674	1.194	17.5827	4.365	15.9319	3.566		15.9298	-1.764	15.9319	-0.102	15.934	-0.349	15.9319	-0.424
16.6843	-0.14875	16.6966	0.25325	15.9579	0.359		16.7006	1.026	17.6115	4.341	15.9569	3.485		15.9547	-1.756	15.9569	-0.11	15.959	-0.34	15.9569	-0.36
16.7109	-0.151	16.7233	0.2536	15.9829	0.353		16.7272	0.978	17.6402	4.312	15.9818	3.406		15.9797	-1.696	15.9818	-0.124	15.9839	-0.316	15.9818	-0.388
16.7375	-0.14775	16.7499	0.2526	16.0078	0.331		16.7539	1.122	17.6689	4.265	16.0067	3.325		16.0046	-1.656	16.0067	-0.116	16.0088	-0.312	16.0067	-0.432
16.7641	-0.1445	16.7765	0.25155	16.0327	0.323		16.7805	0.948	17.6976	4.213	16.0317	3.247		16.0295	-1.632	16.0317	-0.108	16.0338	-0.305	16.0317	-0.452
16.7908	-0.15025	16.8032	0.2501	16.0577	0.3255		16.8071	1.038	17.7264	4.182	16.0566	3.195		16.0545	-1.688	16.0566	-0.104	16.0587	-0.305	16.0566	-0.46
16.8174	-0.1465	16.8298	0.2497	16.0826	0.3035		16.8338	0.978	17.7551	4.11	16.0815	3.121		16.0794	-1.752	16.0815	-0.101	16.0836	-0.316	16.0815	-0.368
16.844	-0.146125	16.8564	0.24895	16.1075	0.2845		16.8604	1.026	17.7838	4.094	16.1065	3.055		16.1043	-1.756	16.1065	-0.106	16.1086	-0.304	16.1065	-0.396
16.8706	-0.14575	16.8831	0.25005	16.1325	0.2855		16.887	0.93	17.8126	4.07	16.1314	2.96		16.1292	-1.836	16.1314	-0.108	16.1335	-0.302	16.1314	-0.396
16.8972	-0.1515	16.9097	0.2493	16.1574	0.2735		16.9137	0.876	17.8413	4.028	16.1563	2.906		16.1542	-1.784	16.1563	-0.11	16.1585	-0.292	16.1563	-0.492
16.9238	-0.15075	16.9363	0.24825	16.1823	0.277		16.9403	0.678	17.87	4.007	16.1813	2.833		16.1791	-1.704	16.1813	-0.094	16.1834	-0.298	16.1813	-0.42
16.9504	-0.153625	16.9629	0.2464	16.2073	0.2735		16.967	0.882	17.8988	3.988	16.2062	2.766		16.204	-1.636	16.2062	-0.097	16.2083	-0.299	16.2062	-0.304
16.977	-0.14525	16.9896	0.24525	16.2322	0.2725		16.9936	0.918	17.9275	3.957	16.2311	2.71		16.229	-1.696	16.2311	-0.097	16.2333	-0.285	16.2311	-0.196
17.0036	-0.146125	17.0162	0.2468	16.2571	0.272		17.0202	0.84	17.9562	3.913	16.2561	2.66		16.2539	-1.832	16.2561	-0.105	16.2582	-0.286	16.2561	-0.108
17.0302	-0.144125	17.0428	0.24665	16.2821	0.2655		17.0469	0.72	17.9849	3.867	16.281	2.623		16.2788	-1.868	16.281	-0.102	16.2831	-0.287	16.281	-0.184
17.0569	-0.146875	17.0695	0.247	16.307	0.2625		17.0735	0.438	18.0137	3.851	16.3059	2.544		16.3037	-1.832	16.3059	-0.099	16.3081	-0.3	16.3059	-0.164
17.0835	-0.146625	17.0961	0.24395	16.3319	0.2565		17.1001	0.546	18.0424	3.84	16.3309	2.501		16.3287	-1.792	16.3309	-0.099	16.333	-0.289	16.3309	-0.112
17.1101	-0.144875	17.1227	0.2436	16.3569	0.239		17.1268	0.726	18.0711	3.746	16.3558	2.441		16.3536	-1.744	16.3558	-0.093	16.3579	-0.284	16.3558	-0.036
17.1367	-0.14175	17.1493	0.2423	16.3818	0.238		17.1534	0.486	18.0999	3.736	16.3807	2.389		16.3785	-1.74	16.3807	-0.095	16.3829	-0.261	16.3807	-0.02
17.1633	-0.144625	17.176	0.2405	16.4067	0.2265		17.18	0.498	18.1286	3.701	16.4057	2.326		16.4035	-1.712	16.4057	-0.097	16.4078	-0.257	16.4057	0.032
17.1899	-0.148375	17.2026	0.2411	16.4317	0.23		17.2067	0.564	18.1573	3.681	16.4306	2.277		16.4284	-1.72	16.4306	-0.093	16.4327	-0.247	16.4306	0.104
17.2165	-0.14625	17.2292	0.24015	16.4566	0.223		17.2333	0.606	18.1861	3.669	16.4555	2.221		16.4533	-1.764	16.4555	-0.097	16.4577	-0.253	16.4555	0.18
17.2431	-0.138125	17.2559	0.23905	16.4815	0.207		17.2599	0.6	18.2148	3.621	16.4805	2.171		16.4782	-1.768	16.4805	-0.096	16.4826	-0.258	16.4805	0.248
17.2697	-0.13525	17.2825	0.2392	16.5065	0.1995		17.2866	0.534	18.2435	3.619	16.5054	2.093		16.5032	-1.78	16.5054	-0.112	16.5076	-0.262	16.5054	0.292
17.2963	-0.13925	17.3091	0.2389	16.5314	0.184		17.3132	0.588	18.2722	3.616	16.5303	2.054		16.5281	-1.82	16.5303	-0.102	16.5325	-0.266	16.5303	0.296
17.323	-0.141625	17.3358	0.23735	16.5563	0.1975		17.3399	0.702	18.301	3.535	16.5553	1.999		16.553	-1.848	16.5553	-0.101	16.5574	-0.274	16.5553	0.296
17.3496	-0.13675	17.3624	0.23815	16.5813	0.196		17.3665	0.93	18.3297	3.575	16.5802	1.968		16.578	-1.832	16.5802	-0.09	16.5824	-0.277	16.5802	0.204
17.3762	-0.134875	17.389	0.23865	16.6062	0.1925		17.3931	0.72	18.3584	3.532	16.6051	1.916		16.6029	-1.76	16.6051	-0.095	16.6073	-0.292	16.6051	0.2
17.4028	-0.140375	17.4156	0.2363	16.6311	0.1895		17.4198	0.642	18.3872	3.53	16.63	1.863		16.6278	-1.724	16.63	-0.089	16.6322	-0.295	16.63	0.156
17.4294	-0.13875	17.4423	0.23745	16.6561	0.1875		17.4464	0.732	18.4159	3.505	16.655	1.798		16.6528	-1.772	16.655	-0.1	16.6572	-0.281	16.655	0.22
17.456	-0.139875	17.4689	0.23585	16.681	0.1885		17.473	0.81	18.4446	3.524	16.6799	1.745		16.6777	-1.788	16.6799	-0.104	16.6821	-0.27	16.6799	0.236
17.4826	-0.1395	17.4955	0.23455	16.7059	0.1865		17.4997	0.756	18.4734	3.502	16.7048	1.708		16.7026	-1.768	16.7048	-0.113	16.707	-0.247	16.7048	0.208
17.5092	-0.139875	17.5222	0.2358	16.7309	0.1795		17.5263	1.182	18.5021	3.498	16.7298	1.67		16.7275	-1.724	16.7298	-0.097	16.732	-0.253	16.7298	0.168
17.5358	-0.14125	17.5488	0.23635	16.7558	0.1775		17.5529	1.08	18.5308	3.433	16.7547	1.628		16.7525	-1.772	16.7547	-0.087	16.7569	-0.261	16.7547	0.172
17.5624	-0.1405	17.5754	0.23685	16.7807	0.1735		17.5796	0.96	18.5595	3.391	16.7796	1.593		16.7774	-1.776	16.7796	-0.083	16.7819	-0.278	16.7796	0.164
17.5891	-0.140375	17.602	0.2355	16.8057	0.163		17.6062	0.528	18.5883	3.409	16.8046	1.556		16.8023	-1.776	16.8046	-0.088	16.8068	-0.277	16.8046	0.152
17.6157	-0.138	17.6287	0.23325	16.8306	0.1615		17.6328	0.918	18.617	3.352	16.8295	1.519		16.8273	-1.78	16.8295	-0.113	16.8317	-0.285	16.8295	0.084
17.6423	-0.13375	17.6553	0.2337	16.8555	0.172		17.6595	0.828	18.6457	3.352	16.8544	1.472		16.8522	-1.848	16.8544	-0.102	16.8567	-0.303	16.8544	0
17.6689	-0.13725	17.6819	0.2341	16.8805	0.1745		17.6861	0.66	18.6745	3.325	16.8794	1.436		16.8771	-1.856	16.8794	-0.107	16.8816	-0.312	16.8794	-0.108
17.6955	-0.131875	17.7086	0.2348	16.9054	0.156		17.7128	1.002	18.7032	3.299	16.9043	1.38		16.902	-1.852	16.9043	-0.103	16.9065	-0.313	16.9043	-0.232
17.7221	-0.13925	17.7352	0.2335	16.9304	0.1535		17.7394	0.912	18.7319	3.275	16.9292	1.326		16.927	-1.836	16.9292	-0.119	16.9315	-0.299	16.9292	-0.288
17.7487	-0.136125	17.7618	0.2331	16.9553	0.152		17.766	0.786	18.7607	3.268	16.9542	1.286		16.9519	-1.816	16.9542	-0.119	16.9564	-0.292	16.9542	-0.308
17.7753	-0.134125	17.7885	0.23375	16.9802	0.1465		17.7927	0.894	18.7894	3.255	16.9791	1.251		16.9768	-1.736	16.9791	-0.124	16.9813	-0.305	16.9791	-0.356
17.8019	-0.13725	17.8151	0.2326	17.0052	0.1365		17.8193	0.9	18.8181	3.204	17.004	1.226		17.0018	-1.74	17.004	-0.115	17.0063	-0.324	17.004	-0.388
17.8285	-0.13675	17.8417	0.2324	17.0301	0.1475		17.8459	0.78	18.8468	3.227	17.029	1.192		17.0267	-1.768	17.029	-0.109	17.0312	-0.327	17.029	-0.404
17.8551	-0.137	17.8683	0.23135	17.055	0.1475		17.8726	1.014	18.8756	3.208	17.0539	1.172		17.0516	-1.804	17.0539	-0.114	17.0561	-0.336	17.0539	-0.38
17.8818	-0.130125	17.895	0.2298	17.08	0.1335		17.8992	0.894	18.9043	3.151	17.0788	1.13		17.0766	-1.812	17.0788	-0.117	17.0811	-0.319	17.0788	-0.36
17.9084	-0.131125	17.9216	0.2299	17.1049	0.1345		17.9258	0.972	18.933	3.094	17.1038	1.094		17.1015	-1.76	17.1038	-0.108	17.106	-0.32	17.1038	-0.408
17.935	-0.135	17.9482	0.23015	17.1298	0.1415		17.9525	0.948	18.9618	3.097	17.1287	1.043		17.1264	-1.8	17.1287	-0.115	17.131	-0.334	17.1287	-0.452
17.9616	-0.134	17.9749	0.2298	17.1548	0.1355		17.9791	0.69	18.9905	3.115	17.1536	1.005		17.1513	-1.824	17.1536	-0.11	17.1559	-0.327	17.1536	-0.456
17.9882	-0.13625	18.0015	0.22855	17.1797	0.1415		18.0057	1.044	19.0192	3.077	17.1786	0.966		17.1763	-1.84	17.1786	-0.118	17.1808	-0.328	17.1786	-0.504
18.0148	-0.13625	18.0281	0.2285	17.2046	0.1595		18.0324	0.87	19.048	3.057	17.2035	0.932		17.2012	-1.844	17.2035	-0.114	17.2058	-0.321	17.2035	-0.524
18.0414	-0.135375	18.0547	0.2289	17.2296	0.1465		18.059	0.75	19.0767	3.05	17.2284	0.901		17.2261	-1.772	17.2284	-0.129	17.2307	-0.349	17.2284	-0.56
18.068	-0.138125	18.0814	0.22805	17.2545	0.1525		18.0857	0.648	19.1054	3.015	17.2534	0.872		17.2511	-1.728	17.2534	-0.133	17.2556	-0.361	17.2534	-0.484
18.0946	-0.131	18.108	0.2294	17.2794	0.1475		18.1123	0.66	19.1341	2.935	17.2783	0.844		17.276	-1.736	17.2783	-0.136	17.2806	-0.361	17.2783	-0.472
18.1212	-0.13025	18.1346	0.22815	17.3044	0.1575		18.1389	0.762	19.1629	2.837	17.3032	0.808		17.3009	-1.788	17.3032	-0.137	17.3055	-0.349	17.3032	-0.456
18.1479	-0.1335	18.1613	0.2274	17.3293	0.167		18.1656	0.768	19.1916	2.702	17.3282	0.768		17.3258	-1.788	17.3282	-0.135	17.3304	-0.346	17.3282	-0.464
18.1745	-0.137	18.1879	0.2282	17.3542	0.157		18.1922	0.312	19.2203	2.611	17.3531	0.73		17.3508	-1.732	17.3531	-0.146	17.3554	-0.356	17.3531	-0.448
18.2011	-0.131625	18.2145	0.22815	17.3792	0.1615		18.2188	0.474	19.2491	2.483	17.378	0.699		17.3757	-1.712	17.378	-0.136	17.3803	-0.359	17.378	-0.408
18.2277	-0.129	18.2412	0.22765	17.4041	0.172		18.2455	0.678	19.2778	2.361	17.403	0.651		17.4006	-1.736	17.403	-0.141	17.4052	-0.366	17.403	-0.468
18.2543	-0.127875	18.2678	0.2278	17.429	0.181		18.2721	0.594	19.3065	2.252	17.4279	0.64		17.4256	-1.796	17.4279	-0.123	17.4302	-0.354	17.4279	-0.436
18.2809	-0.126875	18.2944	0.22735	17.454	0.1935		18.2987	0.636	19.3353	2.17	17.4528	0.618		17.4505	-1.84	17.4528	-0.135	17.4551	-0.335	17.4528	-0.488
18.3075	-0.13125	18.321	0.22795	17.4789	0.1755		18.3254	0.78	19.364	2.069	17.4778	0.604		17.4754	-1.848	17.4778	-0.142	17.4801	-0.344	17.4778	-0.464
18.3341	-0.135375	18.3477	0.2264	17.5038	0.1735		18.352	0.87	19.3927	2.002	17.5027	0.57		17.5003	-1.868	17.5027	-0.146	17.505	-0.354	17.5027	-0.472
18.3607	-0.134625	18.3743	0.2258	17.5288	0.1905		18.3786	0.744	19.4214	1.911	17.5276	0.53		17.5253	-1.832	17.5276	-0.14	17.5299	-0.358	17.5276	-0.456
18.3873	-0.137125	18.4009	0.22595	17.5537	0.199		18.4053	1.062	19.4502	1.797	17.5526	0.501		17.5502	-1.82	17.5526	-0.127	17.5549	-0.343	17.5526	-0.44
18.414	-0.1385	18.4276	0.2267	17.5786	0.211		18.4319	0.87	19.4789	1.81	17.5775	0.48		17.5751	-1.8	17.5775	-0.123	17.5798	-0.339	17.5775	-0.4
18.4406	-0.134125	18.4542	0.22605	17.6036	0.218		18.4586	0.75	19.5076	1.802	17.6024	0.464		17.6001	-1.836	17.6024	-0.122	17.6047	-0.33	17.6024	-0.396
18.4672	-0.1325	18.4808	0.22565	17.6285	0.221		18.4852	0.852	19.5364	1.773	17.6274	0.444		17.625	-1.892	17.6274	-0.13	17.6297	-0.331	17.6274	-0.4
18.4938	-0.134125	18.5074	0.2261	17.6534	0.2135		18.5118	0.798	19.5651	1.806	17.6523	0.433		17.6499	-1.852	17.6523	-0.129	17.6546	-0.339	17.6523	-0.488
18.5204	-0.131625	18.5341	0.22585	17.6784	0.2225		18.5385	1.14	19.5938	1.8	17.6772	0.414		17.6749	-1.832	17.6772	-0.143	17.6795	-0.35	17.6772	-0.476
18.547	-0.127375	18.5607	0.22505	17.7033	0.2255		18.5651	0.906	19.6226	1.787	17.7022	0.39		17.6998	-1.844	17.7022	-0.139	17.7045	-0.36	17.7022	-0.524
18.5736	-0.131125	18.5873	0.22645	17.7282	0.2295		18.5917	0.798	19.6513	1.865	17.7271	0.35		17.7247	-1.816	17.7271	-0.13	17.7294	-0.341	17.7271	-0.552
18.6002	-0.134625	18.614	0.22805	17.7532	0.2395		18.6184	0.852	19.68	1.891	17.752	0.328		17.7496	-1.8	17.752	-0.121	17.7543	-0.337	17.752	-0.644
18.6268	-0.136	18.6406	0.22625	17.7781	0.2375		18.645	1.08	19.7087	1.834	17.7769	0.32		17.7746	-1.808	17.7769	-0.117	17.7793	-0.33	17.7769	-0.684
18.6534	-0.13675	18.6672	0.2258	17.8031	0.234		18.6716	0.99	19.7375	1.798	17.8019	0.316		17.7995	-1.824	17.8019	-0.112	17.8042	-0.345	17.8019	-0.68
18.6801	-0.131875	18.6939	0.2258	17.828	0.235		18.6983	1.074	19.7662	1.756	17.8268	0.294		17.8244	-1.816	17.8268	-0.115	17.8292	-0.353	17.8268	-0.664
18.7067	-0.128125	18.7205	0.2262	17.8529	0.234		18.7249	1.164	19.7949	1.735	17.8517	0.276		17.8494	-1.812	17.8517	-0.126	17.8541	-0.358	17.8517	-0.64
18.7333	-0.123125	18.7471	0.226	17.8779	0.2205		18.7515	1.182	19.8237	1.661	17.8767	0.253		17.8743	-1.792	17.8767	-0.129	17.879	-0.38	17.8767	-0.664
18.7599	-0.12175	18.7737	0.2266	17.9028	0.2115		18.7782	1.17	19.8524	1.672	17.9016	0.242		17.8992	-1.78	17.9016	-0.132	17.904	-0.384	17.9016	-0.688
18.7865	-0.119625	18.8004	0.22845	17.9277	0.215		18.8048	1.218	19.8811	1.635	17.9265	0.225		17.9241	-1.78	17.9265	-0.136	17.9289	-0.389	17.9265	-0.668
18.8131	-0.114	18.827	0.2267	17.9527	0.2075		18.8315	1.416	19.9099	1.657	17.9515	0.208		17.9491	-1.8	17.9515	-0.13	17.9538	-0.38	17.9515	-0.672
18.8397	-0.1075	18.8536	0.22485	17.9776	0.204		18.8581	1.188	19.9386	1.711	17.9764	0.181		17.974	-1.808	17.9764	-0.13	17.9788	-0.356	17.9764	-0.736
18.8663	-0.104	18.8803	0.2252	18.0025	0.194		18.8847	1.248	19.9673	1.67	18.0013	0.155		17.9989	-1.824	18.0013	-0.106	18.0037	-0.341	18.0013	-0.8
18.8929	-0.0985	18.9069	0.2258	18.0275	0.178		18.9114	1.494	19.996	1.681	18.0263	0.141		18.0239	-1.836	18.0263	-0.112	18.0286	-0.345	18.0263	-0.848
18.9195	-0.08825	18.9335	0.2262	18.0524	0.16		18.938	1.482	20.0248	1.766	18.0512	0.132		18.0488	-1.84	18.0512	-0.105	18.0536	-0.365	18.0512	-0.792
18.9461	-0.0785	18.9601	0.22555	18.0773	0.181		18.9646	1.542	20.0535	1.85	18.0761	0.125		18.0737	-1.876	18.0761	-0.124	18.0785	-0.364	18.0761	-0.864
18.9728	-0.070125	18.9868	0.2275	18.1023	0.184		18.9913	1.374	20.0822	1.9	18.1011	0.111		18.0987	-1.896	18.1011	-0.115	18.1035	-0.351	18.1011	-0.88
18.9994	-0.0615	19.0134	0.2279	18.1272	0.173		19.0179	1.38	20.111	1.947	18.126	0.107		18.1236	-1.888	18.126	-0.11	18.1284	-0.35	18.126	-0.936
19.026	-0.054875	19.04	0.22625	18.1521	0.1525		19.0445	1.356	20.1397	2.072	18.1509	0.095		18.1485	-1.812	18.1509	-0.096	18.1533	-0.348	18.1509	-0.86
19.0526	-0.044375	19.0667	0.22665	18.1771	0.1415		19.0712	1.224	20.1684	2.154	18.1759	0.085		18.1734	-1.78	18.1759	-0.115	18.1783	-0.355	18.1759	-0.836
19.0792	-0.02975	19.0933	0.2259	18.202	0.1645		19.0978	1.536	20.1972	2.281	18.2008	0.066		18.1984	-1.744	18.2008	-0.117	18.2032	-0.351	18.2008	-0.912
19.1058	-0.025	19.1199	0.2253	18.2269	0.1665		19.1244	1.584	20.2259	2.325	18.2257	0.068		18.2233	-1.772	18.2257	-0.113	18.2281	-0.353	18.2257	-0.944
19.1324	-0.011625	19.1466	0.226	18.2519	0.15		19.1511	1.422	20.2546	2.476	18.2507	0.058		18.2482	-1.776	18.2507	-0.108	18.2531	-0.357	18.2507	-0.94
19.159	0.0025	19.1732	0.226	18.2768	0.1335		19.1777	1.482	20.2833	2.525	18.2756	0.039		18.2732	-1.776	18.2756	-0.089	18.278	-0.352	18.2756	-0.852
19.1856	0.008	19.1998	0.22625	18.3017	0.1475		19.2044	1.398	20.3121	2.601	18.3005	0.021		18.2981	-1.8	18.3005	-0.08	18.3029	-0.342	18.3005	-0.944
19.2122	0.016625	19.2264	0.22475	18.3267	0.1335		19.231	1.812	20.3408	2.68	18.3255	-0.001		18.323	-1.724	18.3255	-0.075	18.3279	-0.33	18.3255	-0.96
19.2389	0.02725	19.2531	0.22445	18.3516	0.142		19.2576	1.644	20.3695	2.726	18.3504	-0.006		18.3479	-1.832	18.3504	-0.09	18.3528	-0.325	18.3504	-0.968
19.2655	0.033875	19.2797	0.2256	18.3765	0.1485		19.2843	1.326	20.3983	2.74	18.3753	-0.02		18.3729	-1.764	18.3753	-0.082	18.3777	-0.321	18.3753	-0.944
19.2921	0.045	19.3063	0.2245	18.4015	0.141		19.3109	1.386	20.427	2.8	18.4003	-0.032		18.3978	-1.788	18.4003	-0.081	18.4027	-0.338	18.4003	-0.896
19.3187	0.052125	19.333	0.22425	18.4264	0.1545		19.3375	1.674	20.4557	2.795	18.4252	-0.04		18.4227	-1.728	18.4252	-0.083	18.4276	-0.354	18.4252	-0.876
19.3453	0.0615	19.3596	0.22325	18.4513	0.145		19.3642	1.698	20.4845	2.805	18.4501	-0.029		18.4477	-1.764	18.4501	-0.079	18.4526	-0.373	18.4501	-0.844
19.3719	0.071375	19.3862	0.22435	18.4763	0.147		19.3908	1.452	20.5132	2.829	18.4751	-0.042		18.4726	-1.788	18.4751	-0.078	18.4775	-0.363	18.4751	-0.864
19.3985	0.0765	19.4128	0.22725	18.5012	0.16		19.4174	1.428	20.5419	2.732	18.5	-0.048		18.4975	-1.808	18.5	-0.076	18.5024	-0.344	18.5	-0.872
19.4251	0.07925	19.4395	0.2267	18.5261	0.147		19.4441	1.686	20.5706	2.769	18.5249	-0.048		18.5224	-1.872	18.5249	-0.085	18.5274	-0.34	18.5249	-0.916
19.4517	0.08575	19.4661	0.22585	18.5511	0.1235		19.4707	1.728	20.5994	2.731	18.5499	-0.043		18.5474	-1.864	18.5499	-0.091	18.5523	-0.342	18.5499	-0.92
19.4783	0.091375	19.4927	0.22845	18.576	0.1245		19.4973	1.356	20.6281	2.705	18.5748	-0.041		18.5723	-1.792	18.5748	-0.083	18.5772	-0.333	18.5748	-0.96
19.505	0.093125	19.5194	0.2325	18.6009	0.134		19.524	1.38	20.6568	2.659	18.5997	-0.056		18.5972	-1.692	18.5997	-0.082	18.6022	-0.337	18.5997	-0.904
19.5316	0.1035	19.546	0.2337	18.6259	0.1285		19.5506	1.176	20.6856	2.671	18.6247	-0.05		18.6222	-1.668	18.6247	-0.07	18.6271	-0.334	18.6247	-0.892
19.5582	0.105	19.5726	0.2357	18.6508	0.118		19.5773	0.936	20.7143	2.675	18.6496	-0.057		18.6471	-1.684	18.6496	-0.072	18.652	-0.345	18.6496	-0.86
19.5848	0.106125	19.5993	0.2374	18.6757	0.1185		19.6039	1.194	20.743	2.627	18.6745	-0.042		18.672	-1.744	18.6745	-0.078	18.677	-0.335	18.6745	-0.86
19.6114	0.103125	19.6259	0.2409	18.7007	0.134		19.6305	1.158	20.7718	2.602	18.6995	-0.04		18.697	-1.768	18.6995	-0.081	18.7019	-0.327	18.6995	-0.872
19.638	0.10375	19.6525	0.24615	18.7256	0.142		19.6572	1.212	20.8005	2.606	18.7244	-0.027		18.7219	-1.772	18.7244	-0.083	18.7268	-0.334	18.7244	-0.812
19.6646	0.102125	19.6791	0.2497	18.7506	0.144		19.6838	1.272	20.8292	2.596	18.7493	-0.019		18.7468	-1.756	18.7493	-0.075	18.7518	-0.339	18.7493	-0.836
19.6912	0.097875	19.7058	0.25235	18.7755	0.149		19.7104	1.374	20.8579	2.55	18.7743	-0.018		18.7717	-1.716	18.7743	-0.085	18.7767	-0.325	18.7743	-0.856
19.7178	0.088125	19.7324	0.2571	18.8004	0.158		19.7371	1.188	20.8867	2.529	18.7992	-0.012		18.7967	-1.704	18.7992	-0.071	18.8017	-0.312	18.7992	-0.86
19.7444	0.0855	19.759	0.26145	18.8254	0.1505		19.7637	1.128	20.9154	2.552	18.8241	-0.017		18.8216	-1.708	18.8241	-0.072	18.8266	-0.31	18.8241	-0.816
19.7711	0.075875	19.7857	0.26405	18.8503	0.1425		19.7903	1.248	20.9441	2.468	18.849	-0.003		18.8465	-1.756	18.849	-0.058	18.8515	-0.318	18.849	-0.752
19.7977	0.067625	19.8123	0.2666	18.8752	0.136		19.817	1.308	20.9729	2.401	18.874	0.005		18.8715	-1.82	18.874	-0.055	18.8765	-0.326	18.874	-0.776
19.8243	0.056375	19.8389	0.2683	18.9002	0.1455		19.8436	1.11	21.0016	2.327	18.8989	0.024		18.8964	-1.824	18.8989	-0.049	18.9014	-0.319	18.8989	-0.788
19.8509	0.041875	19.8655	0.26555	18.9251	0.143		19.8702	1.14	21.0303	2.278	18.9238	0.012		18.9213	-1.816	18.9238	-0.049	18.9263	-0.314	18.9238	-0.852
19.8775	0.03425	19.8922	0.26595	18.95	0.131		19.8969	1.092	21.0591	2.225	18.9488	0.006		18.9462	-1.768	18.9488	-0.051	18.9513	-0.308	18.9488	-0.872
19.9041	0.023875	19.9188	0.26495	18.975	0.1385		19.9235	1.404	21.0878	2.188	18.9737	0.014		18.9712	-1.752	18.9737	-0.043	18.9762	-0.323	18.9737	-0.824
19.9307	0.01125	19.9454	0.26105	18.9999	0.121		19.9502	1.206	21.1165	2.157	18.9986	0.016		18.9961	-1.78	18.9986	-0.031	19.0011	-0.319	18.9986	-0.796
19.9573	0.000375	19.9721	0.2577	19.0248	0.114		19.9768	1.116	21.1452	2.046	19.0236	0.027		19.021	-1.852	19.0236	-0.011	19.0261	-0.329	19.0236	-0.76
19.9839	-0.017	19.9987	0.256	19.0498	0.126		20.0034	1.176	21.174	2.007	19.0485	0.032		19.046	-1.864	19.0485	0.005	19.051	-0.319	19.0485	-0.78
20.0105	-0.019875	20.0253	0.25055	19.0747	0.1195		20.0301	0.972	21.2027	1.896	19.0734	0.039		19.0709	-1.892	19.0734	0.001	19.076	-0.326	19.0734	-0.736
20.0371	-0.0325	20.052	0.2452	19.0996	0.119		20.0567	0.9	21.2314	1.817	19.0984	0.035		19.0958	-1.856	19.0984	0.012	19.1009	-0.322	19.0984	-0.764
20.0638	-0.04	20.0786	0.23785	19.1246	0.122		20.0833	0.87	21.2602	1.812	19.1233	0.034		19.1208	-1.82	19.1233	0.008	19.1258	-0.31	19.1233	-0.72
20.0904	-0.0535	20.1052	0.23175	19.1495	0.113		20.11	0.918	21.2889	1.746	19.1482	0.03		19.1457	-1.76	19.1482	0.022	19.1508	-0.298	19.1482	-0.76
20.117	-0.059	20.1318	0.22775	19.1744	0.094		20.1366	0.678	21.3176	1.671	19.1732	0.018		19.1706	-1.716	19.1732	0.008	19.1757	-0.293	19.1732	-0.66
20.1436	-0.066375	20.1585	0.2241	19.1994	0.0895		20.1632	0.726	21.3464	1.591	19.1981	0.03		19.1955	-1.764	19.1981	0.011	19.2006	-0.297	19.1981	-0.676
20.1702	-0.07225	20.1851	0.22	19.2243	0.0835		20.1899	0.606	21.3751	1.609	19.223	0.034		19.2205	-1.832	19.223	0.008	19.2256	-0.292	19.223	-0.616
20.1968	-0.076125	20.2117	0.21605	19.2492	0.108		20.2165	0.516	21.4038	1.469	19.248	0.049		19.2454	-1.904	19.248	0.011	19.2505	-0.301	19.248	-0.592
20.2234	-0.080375	20.2384	0.21025	19.2742	0.111		20.2431	0.594	21.4325	1.429	19.2729	0.04		19.2703	-1.864	19.2729	0.012	19.2754	-0.286	19.2729	-0.532
20.25	-0.081125	20.265	0.2046	19.2991	0.0995		20.2698	0.456	21.4613	1.411	19.2978	0.035		19.2953	-1.872	19.2978	0.022	19.3004	-0.29	19.2978	-0.452
20.2766	-0.081375	20.2916	0.1987	19.324	0.0895		20.2964	0.402	21.49	1.363	19.3228	0.036		19.3202	-1.844	19.3228	0.028	19.3253	-0.287	19.3228	-0.476
20.3032	-0.08475	20.3182	0.1949	19.349	0.089		20.3231	0.324	21.5187	1.361	19.3477	0.047		19.3451	-1.788	19.3477	0.011	19.3502	-0.307	19.3477	-0.528
20.3299	-0.084125	20.3449	0.19505	19.3739	0.1035		20.3497	0.48	21.5475	1.302	19.3726	0.066		19.37	-1.74	19.3726	0.002	19.3752	-0.309	19.3726	-0.524
20.3565	-0.081125	20.3715	0.18965	19.3988	0.1095		20.3763	0.432	21.5762	1.256	19.3976	0.078		19.395	-1.744	19.3976	0.009	19.4001	-0.301	19.3976	-0.476
20.3831	-0.08125	20.3981	0.1847	19.4238	0.1045		20.403	0.27	21.6049	1.259	19.4225	0.067		19.4199	-1.796	19.4225	0.02	19.4251	-0.325	19.4225	-0.412
20.4097	-0.077125	20.4248	0.18065	19.4487	0.0985		20.4296	0.438	21.6337	1.208	19.4474	0.072		19.4448	-1.78	19.4474	0.021	19.45	-0.314	19.4474	-0.368
20.4363	-0.079875	20.4514	0.18045	19.4736	0.1045		20.4562	0.546	21.6624	1.193	19.4724	0.056		19.4698	-1.796	19.4724	0.012	19.4749	-0.322	19.4724	-0.388
20.4629	-0.072875	20.478	0.17825	19.4986	0.104		20.4829	0.318	21.6911	1.149	19.4973	0.062		19.4947	-1.788	19.4973	0.015	19.4999	-0.301	19.4973	-0.336
20.4895	-0.066375	20.5047	0.17725	19.5235	0.103		20.5095	0.384	21.7198	1.1	19.5222	0.067		19.5196	-1.86	19.5222	0.029	19.5248	-0.294	19.5222	-0.316
20.5161	-0.0645	20.5313	0.1767	19.5484	0.1085		20.5361	0.258	21.7486	1.12	19.5472	0.091		19.5445	-1.796	19.5472	0.034	19.5497	-0.288	19.5472	-0.332
20.5427	-0.05325	20.5579	0.17545	19.5734	0.114		20.5628	0.072	21.7773	1.032	19.5721	0.115		19.5695	-1.788	19.5721	0.034	19.5747	-0.278	19.5721	-0.348
20.5693	-0.055375	20.5845	0.17495	19.5983	0.103		20.5894	-0.036	21.806	1.033	19.597	0.113		19.5944	-1.76	19.597	0.038	19.5996	-0.28	19.597	-0.36
20.596	-0.054625	20.6112	0.17595	19.6233	0.1065		20.616	0.18	21.8348	0.984	19.622	0.113		19.6193	-1.76	19.622	0.062	19.6245	-0.284	19.622	-0.412
20.6226	-0.050375	20.6378	0.17825	19.6482	0.0935		20.6427	0.324	21.8635	0.94	19.6469	0.11		19.6443	-1.72	19.6469	0.064	19.6495	-0.284	19.6469	-0.456
20.6492	-0.047875	20.6644	0.1791	19.6731	0.0905		20.6693	0.264	21.8922	0.96	19.6718	0.114		19.6692	-1.712	19.6718	0.068	19.6744	-0.286	19.6718	-0.476
20.6758	-0.05175	20.6911	0.17915	19.6981	0.114		20.696	0.276	21.921	0.911	19.6968	0.124		19.6941	-1.788	19.6968	0.05	19.6993	-0.276	19.6968	-0.452
20.7024	-0.0485	20.7177	0.18095	19.723	0.1245		20.7226	0.432	21.9497	0.904	19.7217	0.134		19.7191	-1.812	19.7217	0.072	19.7243	-0.284	19.7217	-0.404
20.729	-0.04675	20.7443	0.18475	19.7479	0.12		20.7492	0.348	21.9784	0.886	19.7466	0.152		19.744	-1.844	19.7466	0.113	19.7492	-0.293	19.7466	-0.372
20.7556	-0.050375	20.7709	0.1884	19.7729	0.1145		20.7759	0.48	22.0071	0.879	19.7716	0.167		19.7689	-1.84	19.7716	0.146	19.7742	-0.299	19.7716	-0.324
20.7822	-0.05175	20.7976	0.18815	19.7978	0.125		20.8025	0.474	22.0359	0.841	19.7965	0.169		19.7938	-1.836	19.7965	0.175	19.7991	-0.29	19.7965	-0.308
20.8088	-0.05675	20.8242	0.1929	19.8227	0.1235		20.8291	0.642	22.0646	0.749	19.8214	0.171		19.8188	-1.86	19.8214	0.189	19.824	-0.29	19.8214	-0.344
20.8354	-0.058875	20.8508	0.19605	19.8477	0.112		20.8558	0.6	22.0933	0.737	19.8464	0.162		19.8437	-1.872	19.8464	0.245	19.849	-0.309	19.8464	-0.4
20.8621	-0.063375	20.8775	0.19865	19.8726	0.123		20.8824	0.54	22.1221	0.688	19.8713	0.162		19.8686	-1.82	19.8713	0.278	19.8739	-0.313	19.8713	-0.492
20.8887	-0.066375	20.9041	0.2023	19.8975	0.1395		20.909	0.714	22.1508	0.676	19.8962	0.161		19.8936	-1.824	19.8962	0.301	19.8988	-0.303	19.8962	-0.512
20.9153	-0.06725	20.9307	0.20765	19.9225	0.134		20.9357	0.774	22.1795	0.634	19.9212	0.164		19.9185	-1.836	19.9212	0.307	19.9238	-0.301	19.9212	-0.52
20.9419	-0.068625	20.9574	0.2119	19.9474	0.1385		20.9623	0.96	22.2082	0.596	19.9461	0.178		19.9434	-1.852	19.9461	0.319	19.9487	-0.305	19.9461	-0.528
20.9685	-0.073875	20.984	0.2138	19.9723	0.152		20.9889	0.888	22.237	0.574	19.971	0.192		19.9683	-1.836	19.971	0.343	19.9736	-0.31	19.971	-0.54
20.9951	-0.0735	21.0106	0.21755	19.9973	0.1735		21.0156	0.768	22.2657	0.568	19.9959	0.191		19.9933	-1.832	19.9959	0.349	19.9986	-0.319	19.9959	-0.516
21.0217	-0.077625	21.0372	0.22135	20.0222	0.192		21.0422	1.122	22.2944	0.539	20.0209	0.184		20.0182	-1.788	20.0209	0.363	20.0235	-0.32	20.0209	-0.564
21.0483	-0.07625	21.0639	0.22305	20.0471	0.2265		21.0689	1.17	22.3232	0.502	20.0458	0.178		20.0431	-1.74	20.0458	0.366	20.0485	-0.319	20.0458	-0.596
21.0749	-0.079875	21.0905	0.2254	20.0721	0.243		21.0955	1.05	22.3519	0.467	20.0707	0.178		20.0681	-1.72	20.0707	0.368	20.0734	-0.3	20.0707	-0.704
21.1015	-0.076	21.1171	0.22845	20.097	0.2785		21.1221	1.224	22.3806	0.465	20.0957	0.183		20.093	-1.76	20.0957	0.376	20.0983	-0.294	20.0957	-0.608
21.1281	-0.070875	21.1438	0.22985	20.1219	0.312		21.1488	1.164	22.4094	0.448	20.1206	0.167		20.1179	-1.848	20.1206	0.337	20.1233	-0.282	20.1206	-0.552
21.1548	-0.064	21.1704	0.23215	20.1469	0.3645		21.1754	1.104	22.4381	0.44	20.1455	0.15		20.1429	-1.868	20.1455	0.325	20.1482	-0.303	20.1455	-0.5
21.1814	-0.05475	21.197	0.23325	20.1718	0.41		21.202	1.14	22.4668	0.438	20.1705	0.142		20.1678	-1.836	20.1705	0.314	20.1731	-0.316	20.1705	-0.552
21.208	-0.03775	21.2236	0.236	20.1967	0.411		21.2287	1.308	22.4955	0.491	20.1954	0.125		20.1927	-1.812	20.1954	0.316	20.1981	-0.323	20.1954	-0.62
21.2346	-0.019125	21.2503	0.23735	20.2217	0.406		21.2553	1.356	22.5243	0.47	20.2203	0.1		20.2176	-1.828	20.2203	0.316	20.223	-0.344	20.2203	-0.576
21.2612	-0.009125	21.2769	0.2384	20.2466	0.444		21.2819	1.182	22.553	0.423	20.2453	0.071		20.2426	-1.844	20.2453	0.314	20.2479	-0.347	20.2453	-0.632
21.2878	0.008125	21.3035	0.23775	20.2715	0.4655		21.3086	1.134	22.5817	0.494	20.2702	0.069		20.2675	-1.84	20.2702	0.317	20.2729	-0.367	20.2702	-0.676
21.3144	0.0365	21.3302	0.2394	20.2965	0.4685		21.3352	0.906	22.6105	0.502	20.2951	0.088		20.2924	-1.768	20.2951	0.327	20.2978	-0.362	20.2951	-0.656
21.341	0.054125	21.3568	0.23955	20.3214	0.4825		21.3618	0.816	22.6392	0.526	20.3201	0.112		20.3174	-1.72	20.3201	0.326	20.3227	-0.354	20.3201	-0.652
21.3676	0.079625	21.3834	0.23895	20.3463	0.4865		21.3885	1.068	22.6679	0.522	20.345	0.099		20.3423	-1.692	20.345	0.317	20.3477	-0.345	20.345	-0.644
21.3942	0.100875	21.4101	0.23925	20.3713	0.459		21.4151	0.69	22.6967	0.537	20.3699	0.091		20.3672	-1.716	20.3699	0.305	20.3726	-0.34	20.3699	-0.744
21.4209	0.130375	21.4367	0.2392	20.3962	0.435		21.4418	0.954	22.7254	0.59	20.3949	0.082		20.3921	-1.776	20.3949	0.279	20.3976	-0.355	20.3949	-0.74
21.4475	0.1535	21.4633	0.23955	20.4211	0.399		21.4684	0.744	22.7541	0.647	20.4198	0.08		20.4171	-1.788	20.4198	0.259	20.4225	-0.342	20.4198	-0.68
21.4741	0.17025	21.4899	0.23915	20.4461	0.36		21.495	0.594	22.7828	0.649	20.4447	0.087		20.442	-1.788	20.4447	0.249	20.4474	-0.336	20.4447	-0.676
21.5007	0.19525	21.5166	0.2388	20.471	0.3335		21.5217	0.45	22.8116	0.703	20.4697	0.109		20.4669	-1.772	20.4697	0.235	20.4724	-0.316	20.4697	-0.752
21.5273	0.213875	21.5432	0.2391	20.4959	0.2895		21.5483	0.534	22.8403	0.767	20.4946	0.104		20.4919	-1.808	20.4946	0.213	20.4973	-0.309	20.4946	-0.744
21.5539	0.233	21.5698	0.238	20.5209	0.228		21.5749	0.426	22.869	0.772	20.5195	0.113		20.5168	-1.828	20.5195	0.188	20.5222	-0.304	20.5195	-0.732
21.5805	0.24525	21.5965	0.2385	20.5458	0.153		21.6016	0.486	22.8978	0.825	20.5445	0.1		20.5417	-1.832	20.5445	0.171	20.5472	-0.305	20.5445	-0.664
21.6071	0.254875	21.6231	0.2381	20.5708	0.094		21.6282	0.474	22.9265	0.845	20.5694	0.109		20.5666	-1.772	20.5694	0.152	20.5721	-0.33	20.5694	-0.68
21.6337	0.261125	21.6497	0.2368	20.5957	0.038		21.6548	0.072	22.9552	0.916	20.5943	0.105		20.5916	-1.732	20.5943	0.154	20.597	-0.34	20.5943	-0.736
21.6603	0.264	21.6763	0.23555	20.6206	-0.0445		21.6815	-0.072	22.984	0.975	20.6193	0.109		20.6165	-1.652	20.6193	0.144	20.622	-0.358	20.6193	-0.728
21.687	0.265125	21.703	0.23515	20.6456	-0.109		21.7081	0.27	23.0127	1.016	20.6442	0.127		20.6414	-1.664	20.6442	0.152	20.6469	-0.355	20.6442	-0.804
21.7136	0.264875	21.7296	0.23445	20.6705	-0.1455		21.7348	-0.042	23.0414	1.103	20.6691	0.159		20.6664	-1.668	20.6691	0.124	20.6718	-0.348	20.6691	-0.72
21.7402	0.259875	21.7562	0.23455	20.6954	-0.2305		21.7614	0.144	23.0701	1.145	20.6941	0.19		20.6913	-1.648	20.6941	0.11	20.6968	-0.345	20.6941	-0.644
21.7668	0.250625	21.7829	0.23465	20.7204	-0.301		21.788	0.138	23.0989	1.207	20.719	0.19		20.7162	-1.716	20.719	0.082	20.7217	-0.326	20.719	-0.62
21.7934	0.237	21.8095	0.23445	20.7453	-0.343		21.8147	-0.168	23.1276	1.298	20.7439	0.187		20.7412	-1.764	20.7439	0.075	20.7467	-0.335	20.7439	-0.652
21.82	0.22375	21.8361	0.2338	20.7702	-0.367		21.8413	0.018	23.1563	1.367	20.7689	0.191		20.7661	-1.788	20.7689	0.06	20.7716	-0.328	20.7689	-0.692
21.8466	0.21325	21.8628	0.2314	20.7952	-0.386		21.8679	0.126	23.1851	1.53	20.7938	0.181		20.791	-1.796	20.7938	0.052	20.7965	-0.349	20.7938	-0.664
21.8732	0.188875	21.8894	0.23075	20.8201	-0.4055		21.8946	0.03	23.2138	1.59	20.8187	0.195		20.8159	-1.784	20.8187	0.051	20.8215	-0.325	20.8187	-0.636
21.8998	0.16725	21.916	0.2299	20.845	-0.41		21.9212	-0.402	23.2425	1.687	20.8437	0.169		20.8409	-1.832	20.8437	0.024	20.8464	-0.327	20.8437	-0.696
21.9264	0.15025	21.9426	0.22915	20.87	-0.3905		21.9478	-0.408	23.2713	1.854	20.8686	0.198		20.8658	-1.816	20.8686	0.01	20.8713	-0.311	20.8686	-0.696
21.9531	0.1305	21.9693	0.2268	20.8949	-0.3785		21.9745	-0.27	23.3	2.014	20.8935	0.197		20.8907	-1.864	20.8935	-0.008	20.8963	-0.316	20.8935	-0.708
21.9797	0.113375	21.9959	0.2259	20.9198	-0.369		22.0011	-0.558	23.3287	2.143	20.9185	0.218		20.9157	-1.828	20.9185	-0.006	20.9212	-0.318	20.9185	-0.672
22.0063	0.08575	22.0225	0.22645	20.9448	-0.332		22.0277	-0.432	23.3574	2.257	20.9434	0.207		20.9406	-1.8	20.9434	-0.01	20.9461	-0.315	20.9434	-0.616
22.0329	0.06875	22.0492	0.22625	20.9697	-0.277		22.0544	-0.282	23.3862	2.376	20.9683	0.198		20.9655	-1.772	20.9683	-0.026	20.9711	-0.311	20.9683	-0.62
22.0595	0.0515	22.0758	0.22415	20.9946	-0.2165		22.081	-0.66	23.4149	2.47	20.9933	0.177		20.9904	-1.784	20.9933	-0.016	20.996	-0.323	20.9933	-0.596
22.0861	0.029375	22.1024	0.22385	21.0196	-0.179		22.1077	-0.426	23.4436	2.623	21.0182	0.18		21.0154	-1.8	21.0182	-0.025	21.021	-0.325	21.0182	-0.632
22.1127	0.017375	22.129	0.22505	21.0445	-0.133		22.1343	-0.354	23.4724	2.734	21.0431	0.178		21.0403	-1.8	21.0431	-0.026	21.0459	-0.312	21.0431	-0.652
22.1393	-0.00025	22.1557	0.22295	21.0694	-0.031		22.1609	-0.492	23.5011	2.783	21.0681	0.209		21.0652	-1.824	21.0681	-0.027	21.0708	-0.299	21.0681	-0.612
22.1659	-0.017125	22.1823	0.2201	21.0944	0.0295		22.1876	-0.438	23.5298	2.835	21.093	0.204		21.0902	-1.84	21.093	-0.021	21.0958	-0.286	21.093	-0.588
22.1925	-0.02875	22.2089	0.2214	21.1193	0.062		22.2142	-0.456	23.5586	2.891	21.1179	0.233		21.1151	-1.836	21.1179	-0.035	21.1207	-0.291	21.1179	-0.636
22.2191	-0.038125	22.2356	0.21945	21.1442	0.121		22.2408	-0.48	23.5873	2.92	21.1428	0.247		21.14	-1.828	21.1428	-0.047	21.1456	-0.306	21.1428	-0.624
22.2458	-0.049125	22.2622	0.22065	21.1692	0.168		22.2675	-0.78	23.616	2.94	21.1678	0.252		21.165	-1.884	21.1678	-0.049	21.1706	-0.324	21.1678	-0.612
22.2724	-0.05325	22.2888	0.22005	21.1941	0.1935		22.2941	-0.858	23.6447	2.885	21.1927	0.271		21.1899	-1.94	21.1927	-0.043	21.1955	-0.329	21.1927	-0.564
22.299	-0.061	22.3155	0.2171	21.219	0.2455		22.3207	-0.726	23.6735	2.862	21.2176	0.288		21.2148	-1.904	21.2176	-0.034	21.2204	-0.336	21.2176	-0.584
22.3256	-0.065375	22.3421	0.21575	21.244	0.2835		22.3474	-0.57	23.7022	2.828	21.2426	0.331		21.2397	-1.896	21.2426	-0.026	21.2454	-0.327	21.2426	-0.616
22.3522	-0.072625	22.3687	0.215	21.2689	0.2925		22.374	-0.546	23.7309	2.789	21.2675	0.365		21.2647	-1.9	21.2675	-0.021	21.2703	-0.314	21.2675	-0.588
22.3788	-0.0695	22.3953	0.2163	21.2938	0.308		22.4006	-0.408	23.7597	2.737	21.2924	0.415		21.2896	-1.924	21.2924	-0.01	21.2952	-0.297	21.2924	-0.592
22.4054	-0.07	22.422	0.21605	21.3188	0.3505		22.4273	-0.492	23.7884	2.646	21.3174	0.473		21.3145	-1.88	21.3174	-0.023	21.3202	-0.284	21.3174	-0.576
22.432	-0.075	22.4486	0.21505	21.3437	0.349		22.4539	-0.516	23.8171	2.57	21.3423	0.562		21.3395	-1.892	21.3423	-0.016	21.3451	-0.287	21.3423	-0.64
22.4586	-0.078125	22.4752	0.2159	21.3686	0.336		22.4806	-0.516	23.8459	2.487	21.3672	0.639		21.3644	-1.888	21.3672	-0.019	21.3701	-0.289	21.3672	-0.572
22.4852	-0.07575	22.5019	0.21355	21.3936	0.317		22.5072	-0.564	23.8746	2.315	21.3922	0.714		21.3893	-1.948	21.3922	0.003	21.395	-0.287	21.3922	-0.548
22.5119	-0.074	22.5285	0.21385	21.4185	0.312		22.5338	-0.828	23.9033	2.27	21.4171	0.767		21.4142	-1.944	21.4171	0.006	21.4199	-0.298	21.4171	-0.52
22.5385	-0.07375	22.5551	0.2149	21.4435	0.3055		22.5605	-0.804	23.932	2.143	21.442	0.851		21.4392	-1.992	21.442	0.006	21.4449	-0.308	21.442	-0.548
22.5651	-0.075	22.5817	0.21315	21.4684	0.294		22.5871	-0.75	23.9608	2.026	21.467	0.938		21.4641	-1.952	21.467	-0.006	21.4698	-0.316	21.467	-0.524
22.5917	-0.07525	22.6084	0.21425	21.4933	0.2775		22.6137	-0.642	23.9895	1.873	21.4919	1.062		21.489	-1.936	21.4919	-0.009	21.4947	-0.307	21.4919	-0.468
22.6183	-0.07325	22.635	0.21395	21.5183	0.257		22.6404	-0.678	24.0182	1.77	21.5168	1.175		21.514	-1.924	21.5168	-0.004	21.5197	-0.292	21.5168	-0.492
22.6449	-0.0715	22.6616	0.21235	21.5432	0.242		22.667	-0.708	24.047	1.591	21.5418	1.297		21.5389	-1.892	21.5418	0.008	21.5446	-0.283	21.5418	-0.576
22.6715	-0.0785	22.6883	0.2139	21.5681	0.222		22.6936	-0.87			21.5667	1.403		21.5638	-1.924	21.5667	0.011	21.5695	-0.282	21.5667	-0.62
22.6981	-0.0765	22.7149	0.21275	21.5931	0.1975		22.7203	-0.606			21.5916	1.512		21.5887	-1.92	21.5916	0.013	21.5945	-0.293	21.5916	-0.616
22.7247	-0.074125	22.7415	0.21255	21.618	0.189		22.7469	-0.798			21.6166	1.625		21.6137	-1.924	21.6166	0.019	21.6194	-0.297	21.6166	-0.552
22.7513	-0.07725	22.7682	0.2131	21.6429	0.188		22.7735	-0.996			21.6415	1.729		21.6386	-1.936	21.6415	0.041	21.6443	-0.288	21.6415	-0.532
22.778	-0.07775	22.7948	0.2129	21.6679	0.1655		22.8002	-1.08			21.6664	1.83		21.6635	-1.968	21.6664	0.044	21.6693	-0.293	21.6664	-0.448
22.8046	-0.08175	22.8214	0.2123	21.6928	0.13		22.8268	-0.81			21.6914	1.926		21.6885	-1.956	21.6914	0.035	21.6942	-0.292	21.6914	-0.476
22.8312	-0.083625	22.848	0.21235	21.7177	0.111		22.8535	-0.576			21.7163	2.022		21.7134	-1.956	21.7163	0.028	21.7192	-0.297	21.7163	-0.412
22.8578	-0.0855	22.8747	0.21005	21.7427	0.111		22.8801	-0.828			21.7412	2.121		21.7383	-1.948	21.7412	0.048	21.7441	-0.283	21.7412	-0.396
22.8844	-0.090125	22.9013	0.20865	21.7676	0.111		22.9067	-0.816			21.7662	2.194		21.7633	-2.004	21.7662	0.07	21.769	-0.284	21.7662	-0.348
22.911	-0.089625	22.9279	0.2096	21.7925	0.1025		22.9334	-0.774			21.7911	2.256		21.7882	-2.036	21.7911	0.087	21.794	-0.28	21.7911	-0.4
22.9376	-0.097625	22.9546	0.2092	21.8175	0.0795		22.96	-0.96			21.816	2.284		21.8131	-2.028	21.816	0.098	21.8189	-0.284	21.816	-0.464
22.9642	-0.1015	22.9812	0.2094	21.8424	0.0545		22.9866	-0.594			21.841	2.32		21.838	-2.004	21.841	0.104	21.8438	-0.275	21.841	-0.488
22.9908	-0.107	23.0078	0.20955	21.8673	0.052		23.0133	-0.798			21.8659	2.335		21.863	-1.936	21.8659	0.126	21.8688	-0.268	21.8659	-0.456
23.0174	-0.113125	23.0344	0.2089	21.8923	0.05		23.0399	-0.702			21.8908	2.358		21.8879	-1.956	21.8908	0.149	21.8937	-0.263	21.8908	-0.428
23.0441	-0.116625	23.0611	0.21055	21.9172	0.027		23.0665	-0.81			21.9158	2.361		21.9128	-1.896	21.9158	0.201	21.9186	-0.272	21.9158	-0.428
23.0707	-0.121	23.0877	0.2117	21.9421	0.0235		23.0932	-0.882			21.9407	2.367		21.9378	-1.96	21.9407	0.24	21.9436	-0.262	21.9407	-0.488
23.0973	-0.125875	23.1143	0.2117	21.9671	0.032		23.1198	-1.116			21.9656	2.347		21.9627	-1.916	21.9656	0.312	21.9685	-0.263	21.9656	-0.468
23.1239	-0.127	23.141	0.2114	21.992	0.028		23.1464	-0.648			21.9906	2.301		21.9876	-1.992	21.9906	0.381	21.9935	-0.261	21.9906	-0.476
23.1505	-0.133	23.1676	0.21025	22.0169	0.037		23.1731	-0.69			22.0155	2.239		22.0125	-1.952	22.0155	0.466	22.0184	-0.283	22.0155	-0.48
23.1771	-0.135125	23.1942	0.21105	22.0419	0.0385		23.1997	-0.9			22.0404	2.154		22.0375	-1.964	22.0404	0.542	22.0433	-0.29	22.0404	-0.432
23.2037	-0.14275	23.2209	0.2113	22.0668	0.0025		23.2264	-0.996			22.0654	2.085		22.0624	-1.916	22.0654	0.629	22.0683	-0.284	22.0654	-0.416
23.2303	-0.13925	23.2475	0.2119	22.0917	-0.0125		23.253	-0.858			22.0903	1.992		22.0873	-1.9	22.0903	0.738	22.0932	-0.278	22.0903	-0.336
23.2569	-0.142375	23.2741	0.21265	22.1167	-0.0155		23.2796	-0.966			22.1152	1.921		22.1123	-1.912	22.1152	0.855	22.1181	-0.278	22.1152	-0.332
23.2835	-0.139125	23.3007	0.21155	22.1416	-0.0035		23.3063	-1.092			22.1402	1.815		22.1372	-1.96	22.1402	0.985	22.1431	-0.262	22.1402	-0.36
23.3101	-0.146625	23.3274	0.21055	22.1665	0.002		23.3329	-1.056			22.1651	1.734		22.1621	-1.96	22.1651	1.137	22.168	-0.252	22.1651	-0.44
23.3368	-0.153125	23.354	0.21155	22.1915	0.016		23.3595	-0.666			22.19	1.644		22.1871	-1.964	22.19	1.275	22.1929	-0.244	22.19	-0.432
23.3634	-0.15475	23.3806	0.21235	22.2164	0.0235		23.3862	-0.636			22.215	1.569		22.212	-1.952	22.215	1.432	22.2179	-0.241	22.215	-0.416
23.39	-0.160375	23.4073	0.21155	22.2413	-0.007		23.4128	-0.942			22.2399	1.481		22.2369	-1.988	22.2399	1.557	22.2428	-0.245	22.2399	-0.412
23.4166	-0.157125	23.4339	0.20975	22.2663	0.003		23.4394	-0.72			22.2648	1.399		22.2618	-2.012	22.2648	1.691	22.2677	-0.24	22.2648	-0.46
23.4432	-0.157625	23.4605	0.2121	22.2912	0.0185		23.4661	-0.726			22.2897	1.314		22.2868	-1.98	22.2897	1.817	22.2927	-0.234	22.2897	-0.476
23.4698	-0.162375	23.4871	0.21335	22.3161	0.0295		23.4927	-0.57			22.3147	1.231		22.3117	-1.984	22.3147	1.926	22.3176	-0.223	22.3147	-0.444
23.4964	-0.16325	23.5138	0.2132	22.3411	0.0355		23.5193	-0.588			22.3396	1.16		22.3366	-1.908	22.3396	1.998	22.3426	-0.209	22.3396	-0.408
23.523	-0.166875	23.5404	0.21285	22.366	0.0405		23.546	-0.75			22.3645	1.105		22.3616	-1.916	22.3645	2.063	22.3675	-0.203	22.3645	-0.356
23.5496	-0.166625	23.567	0.21555	22.391	0.0585		23.5726	-0.63			22.3895	1.036		22.3865	-1.884	22.3895	2.114	22.3924	-0.197	22.3895	-0.348
23.5762	-0.167625	23.5937	0.216	22.4159	0.0695		23.5993	-0.726			22.4144	0.979		22.4114	-1.928	22.4144	2.169	22.4174	-0.196	22.4144	-0.372
23.6029	-0.167125	23.6203	0.21525	22.4408	0.0805		23.6259	-0.648			22.4393	0.939		22.4363	-1.952	22.4393	2.2	22.4423	-0.194	22.4393	-0.38
23.6295	-0.16625	23.6469	0.21325	22.4658	0.089		23.6525	-0.378			22.4643	0.907		22.4613	-1.968	22.4643	2.197	22.4672	-0.173	22.4643	-0.312
23.6561	-0.169625	23.6736	0.21575	22.4907	0.0995		23.6792	-0.474			22.4892	0.874		22.4862	-1.948	22.4892	2.155	22.4922	-0.132	22.4892	-0.292
23.6827	-0.171625	23.7002	0.2169	22.5156	0.1115		23.7058	-0.276			22.5141	0.837		22.5111	-1.96	22.5141	2.106	22.5171	-0.11	22.5141	-0.22
23.7093	-0.172375	23.7268	0.2182	22.5406	0.1395		23.7324	-0.336			22.5391	0.81		22.5361	-1.96	22.5391	2.033	22.542	-0.105	22.5391	-0.26
23.7359	-0.170875	23.7534	0.21875	22.5655	0.139		23.7591	-0.324			22.564	0.805		22.561	-1.952	22.564	1.96	22.567	-0.119	22.564	-0.236
23.7625	-0.17525	23.7801	0.21815	22.5904	0.135		23.7857	-0.21			22.5889	0.792		22.5859	-1.932	22.5889	1.868	22.5919	-0.114	22.5889	-0.252
23.7891	-0.172	23.8067	0.21895	22.6154	0.1445		23.8123	-0.312			22.6139	0.777		22.6108	-1.904	22.6139	1.775	22.6168	-0.104	22.6139	-0.284
23.8157	-0.17325	23.8333	0.2185	22.6403	0.1465		23.839	-0.462			22.6388	0.752		22.6358	-1.888	22.6388	1.676	22.6418	-0.087	22.6388	-0.212
23.8423	-0.172	23.86	0.2188	22.6652	0.166		23.8656	-0.432			22.6637	0.751		22.6607	-1.936	22.6637	1.556	22.6667	-0.086	22.6637	-0.224
23.869	-0.175	23.8866	0.22175	22.6902	0.191		23.8922	-0.414			22.6887	0.741		22.6856	-1.936	22.6887	1.441	22.6917	-0.074	22.6887	-0.18
23.8956	-0.177375	23.9132	0.2224	22.7151	0.151		23.9189	-0.366			22.7136	0.761		22.7106	-1.916	22.7136	1.317	22.7166	-0.065	22.7136	-0.176
23.9222	-0.173875	23.9398	0.22315	22.74	0.181		23.9455	-0.15			22.7385	0.754		22.7355	-1.936	22.7385	1.215	22.7415	-0.059	22.7385	-0.18
23.9488	-0.178	23.9665	0.22305	22.765	0.172		23.9722	-0.402			22.7635	0.753		22.7604	-1.916	22.7635	1.115	22.7665	-0.052	22.7635	-0.14
23.9754	-0.181125	23.9931	0.22285	22.7899	0.165		23.9988	-0.438			22.7884	0.736		22.7854	-1.928	22.7884	1.042	22.7914	-0.037	22.7884	-0.172
24.002	-0.178375	24.0197	0.2221	22.8148	0.1695		24.0254	-0.462			22.8133	0.722		22.8103	-1.896	22.8133	0.943	22.8163	-0.026	22.8133	-0.184
24.0286	-0.17625	24.0464	0.2218	22.8398	0.1815		24.0521	-0.552			22.8383	0.716		22.8352	-1.904	22.8383	0.856	22.8413	-0.016	22.8383	-0.276
24.0552	-0.179125	24.073	0.22335	22.8647	0.18						22.8632	0.705		22.8601	-1.824	22.8632	0.752	22.8662	-0.018	22.8632	-0.3
				22.8896	0.185						22.8881	0.698		22.8851	-1.856	22.8881	0.667	22.8911	-0.035	22.8881	-0.3
				22.9146	0.1645						22.9131	0.69		22.91	-1.852	22.9131	0.593	22.9161	-0.047	22.9131	-0.312
				22.9395	0.1635						22.938	0.686		22.9349	-1.868	22.938	0.529	22.941	-0.062	22.938	-0.344
				22.9644	0.1695						22.9629	0.69		22.9599	-1.848	22.9629	0.461	22.9659	-0.039	22.9629	-0.4
				22.9894	0.1615						22.9879	0.71		22.9848	-1.844	22.9879	0.412	22.9909	-0.042	22.9879	-0.504
				23.0143	0.1575						23.0128	0.714		23.0097	-1.808	23.0128	0.346	23.0158	-0.06	23.0128	-0.488
				23.0392	0.133						23.0377	0.738		23.0346	-1.792	23.0377	0.288	23.0408	-0.094	23.0377	-0.568
				23.0642	0.11						23.0627	0.731		23.0596	-1.808	23.0627	0.232	23.0657	-0.129	23.0627	-0.576
				23.0891	0.124						23.0876	0.727		23.0845	-1.808	23.0876	0.183	23.0906	-0.15	23.0876	-0.616
				23.114	0.131						23.1125	0.728		23.1094	-1.804	23.1125	0.145	23.1156	-0.162	23.1125	-0.548
				23.139	0.136						23.1375	0.767		23.1344	-1.844	23.1375	0.104	23.1405	-0.173	23.1375	-0.504
				23.1639	0.1045						23.1624	0.805		23.1593	-1.872	23.1624	0.052	23.1654	-0.174	23.1624	-0.472
				23.1888	0.085						23.1873	0.827		23.1842	-1.896	23.1873	0.015	23.1904	-0.193	23.1873	-0.5
				23.2138	0.081						23.2123	0.843		23.2092	-1.912	23.2123	-0.004	23.2153	-0.219	23.2123	-0.528
				23.2387	0.0705						23.2372	0.854		23.2341	-1.92	23.2372	-0.012	23.2402	-0.234	23.2372	-0.6
				23.2637	0.0465						23.2621	0.883		23.259	-1.88	23.2621	-0.009	23.2652	-0.258	23.2621	-0.656
				23.2886	0.049						23.2871	0.922		23.2839	-1.848	23.2871	-0.046	23.2901	-0.294	23.2871	-0.744
				23.3135	0.0755						23.312	0.974		23.3089	-1.82	23.312	-0.062	23.3151	-0.29	23.312	-0.688
				23.3385	0.0635						23.3369	1.021		23.3338	-1.868	23.3369	-0.091	23.34	-0.296	23.3369	-0.724
				23.3634	0.043						23.3619	1.048		23.3587	-1.876	23.3619	-0.107	23.3649	-0.308	23.3619	-0.764
				23.3883	0.0345						23.3868	1.072		23.3837	-1.904	23.3868	-0.122	23.3899	-0.331	23.3868	-0.924
				23.4133	0.044						23.4117	1.088		23.4086	-1.896	23.4117	-0.129	23.4148	-0.342	23.4117	-0.984
				23.4382	0.032						23.4366	1.116		23.4335	0	23.4366	-0.131	23.4397	-0.33	23.4366	-0.932
				23.4631	0.023						23.4616	1.149			0	23.4616	-0.138	23.4647	-0.344	23.4616	-0.94
				23.4881	0.0385						23.4865	1.167			0	23.4865	-0.162	23.4896	-0.354	23.4865	-0.936
				23.513	0.0435						23.5114	1.169			0	23.5114	-0.162	23.5145	-0.365	23.5114	-0.92
				23.5379	0.0515						23.5364	1.162			0	23.5364	-0.17	23.5395	-0.361	23.5364	-0.952
				23.5629	0.0485						23.5613	1.173			0	23.5613	-0.18	23.5644	-0.371	23.5613	-1.008
				23.5878	0.042						23.5862	1.175			0	23.5862	-0.207	23.5893	-0.384	23.5862	-1.068
				23.6127	0.039						23.6112	1.152			0	23.6112	-0.216	23.6143	-0.395	23.6112	-1.048
				23.6377	0.018						23.6361	1.128			0	23.6361	-0.206	23.6392	-0.396	23.6361	-1.036
				23.6626	0.0165						23.661	1.105			0	23.661	-0.19	23.6642	-0.399	23.661	-1.016
				23.6875	0.0205						23.686	1.085			0	23.686	-0.185	23.6891	-0.403	23.686	-1.076
				23.7125	0.0225						23.7109	1.075			0	23.7109	-0.18	23.714	-0.408	23.7109	-1.036
				23.7374	0.019						23.7358	1.046			0	23.7358	-0.194	23.739	-0.396	23.7358	-0.992
				23.7623	-0.0035						23.7608	1.026			0	23.7608	-0.205	23.7639	-0.398	23.7608	-0.968
				23.7873	-0.017						23.7857	0.982			0	23.7857	-0.207	23.7888	-0.396	23.7857	-1.024
				23.8122	-0.01						23.8106	0.94			0	23.8106	-0.207	23.8138	-0.407	23.8106	-1.032
				23.8371	-0.0045						23.8356	0.905			0	23.8356	-0.222	23.8387	-0.401	23.8356	-1.036
				23.8621	0.004						23.8605	0.867			0	23.8605	-0.236	23.8636	-0.387	23.8605	-1
				23.887	-0.0035						23.8854	0.841			0	23.8854	-0.251	23.8886	-0.364	23.8854	-1.016
				23.9119	-0.0045						23.9104	0.806			0	23.9104	-0.243	23.9135	-0.358	23.9104	-1.024
				23.9369	-0.011						23.9353	0.756			0	23.9353	-0.226	23.9384	-0.364	23.9353	-1.108
				23.9618	0.0045						23.9602	0.72			0	23.9602	-0.212	23.9634	-0.391	23.9602	-1.14
				23.9867	0.0015						23.9852	0.671			0	23.9852	-0.2	23.9883	-0.402	23.9852	-1.16
				24.0117	-0.007						24.0101	0.646			0	24.0101	-0.229	24.0133	-0.411	24.0101	-1.152
				24.0366	-0.008						24.035	0.604			0	24.035	-0.233	24.0382	-0.417	24.035	-1.124
				24.0615	-0.0055						24.06	0.57			0	24.06	-0.238	24.0631	-0.42	24.06	-1.132
				24.0865	-0.0175						24.0849	0.535			0	24.0849	-0.221	24.0881	-0.414	24.0849	-1.112
